# Supplementary material for: Deletions linked to PROG1 gene participate in plant architecture domestication in Asian and African rice
Source: Nat Commun. 2018 Oct 8;9:4157. doi: 10.1038/s41467-018-06509-2 (PMC6175861; doi:10.1038/s41467-018-06509-2)
Supplement: Supplementary file 4 — Supplementary Data 1 [file 41467_2018_6509_MOESM4_ESM.xlsx]

## Sheet: Sheet1
Supplementary Data 1 Gene annotation of the RPAD locus in the indica variety Guichao 2, japonica variety Nipponbare, O. rufipogon accession DXCWR, O. rufipogon accession YJCWR, and O. nivara accession W2014.
Accession name	Gene ID	ZnF genea	Description	Length (bp)b	Startc	End	No. of exons	Strand	MSU7d	The ortholog or allele in DXCWR
O. sativa ssp. indica Guichao 2	GC2_1		hypothetical protein	351	261	611	1	+	LOC_Os07g05890
	GC2_2	GC2-ZnF1	C2H2 zinc finger protein, PROG1	504	10195	10698	1	−	LOC_Os07g05900	ZnF1
	GC2_3		hypothetical protein	333	19165	19649	2	+	LOC_Os07g05910
	GC2_4		hypothetical protein	237	26883	27119	1	+
	GC2_5		retrotransposon, unclassified	240	29539	29858	2	+	LOC_Os07g05930
O. sativa ssp. japonica Nipponbare	NIP_1		hypothetical protein	351	2829668	2830018	1	+	LOC_Os07g05890
	NIP_2	NIP-ZnF1	C2H2 zinc finger protein, PROG1	504	2839477	2839980	1	−	LOC_Os07g05900	ZnF1
	NIP_3		hypothetical protein	333	2848421	2848932	2	+	LOC_Os07g05910
	NIP_4		hypothetical protein	405	2856180	2856416	2	+
	NIP_5		retrotransposon, unclassified	240	2858836	2859155	2	+	LOC_Os07g05930
O. rufipogon DXCWR	DX_1		hypothetical protein	351	262	612	1	+
	DX_2	ZnF1	C2H2 zinc finger protein, PROG1	504	10015	10518	1	−
	DX_3	ZnF2	C2H2 zinc finger protein	489	17081	17569	1	−
	DX_4		hypothetical protein	342	26153	26494	1	−
	DX_5	ZnF3	C2H2 zinc finger protein	453	29461	29913	1	−
	DX_6	ZnF4	C2H2 zinc finger protein	603	34139	34741	1	−
	DX_7	ZnF5	C2H2 zinc finger protein	471	42526	42996	1	−
	DX_8		retrotransposon, Ty3-gypsy subclass	1278	49290	50851	2	−
	DX_9		hypothetical protein	861	57520	58380	1	+
	DX_10		transposon, Mariner subclass	1674	59630	62454	4	−
	DX_11	ZnF6	C2H2 zinc finger protein	753	62971	64234	2	−
	DX_12		transposon, unclassified	1380	67590	69565	2	−
	DX_13	ZnF7	C2H2 zinc finger protein	447	72596	73042	1	−
	DX_14		transposon, En Spm subclass	2697	74435	77788	5	+
	DX_15		transposon, En Spm subclass	2289	79974	83069	7	+
	DX_16		hypothetical protein	273	90743	91015	1	−
	DX_17		retrotransposon, unclassified	387	99995	100381	1	+
	DX_18		retrotransposon, Ty3-gypsy subclass	3411	107746	113626	6	−
	DX_19	ZnF8	C2H2 zinc finger protein	567	118914	119480	1	−
	DX_20		hypothetical protein	333	129108	129592	2	+
	DX_21		hypothetical protein	237	136654	136890	1	+
	DX_22		retrotransposon, unclassified	240	139399	139718	2	+
O. rufipogon YJCWR	YJ_1		hypothetical protein	534	77	610	1	+
	YJ_2	YJ-ZnF1	C2H2 zinc finger protein, PROG1	486	10180	10665	1	−		ZnF1
	YJ_3	YJ-ZnF2	C2H2 zinc finger protein	480	16644	17123	1	−		ZnF2
	YJ_4		hypothetical protein	417	25700	26116	1	−
	YJ_5		hypothetical protein	2007	28983	30989	1	−		ZnF3
	YJ_6	YJ-ZnF3	C2H2 zinc finger protein	603	33650	34252	1	−		ZnF4
	YJ_7		retrotransposon, unclassified	2982	46690	49839	4	+
	YJ_8		retrotransposon, unclassified	6084	50467	56622	2	−
	YJ_9	YJ-ZnF4	C2H2 zinc finger protein	417	66452	66868	1	−
	YJ_10		hypothetical protein	150	70243	70977	2	+
	YJ_11	YJ-ZnF5	C2H2 zinc finger protein	471	92425	92895	1	−		ZnF5
	YJ_12	YJ-ZnF6	C2H2 zinc finger protein	753	99535	100797	2	−		ZnF6
	YJ_13		Harbinger transposase-derived protein	1413	104243	106250	2	+
	YJ_14	YJ-ZnF7	C2H2 zinc finger protein	447	109273	109719	1	−		ZnF7
	YJ_15		transposon, En Spm subclass	2697	111112	114465	5	+
	YJ_16		transposon, En Spm subclass	2289	116651	119746	7	+
	YJ_17		hypothetical protein	681	127097	128496	4	−
	YJ_18		retrotransposon, Ty3-gypsy subclass	1824	134378	136988	2	+
	YJ_19		transposon, unclassified	3417	139156	143635	5	+
	YJ_20		retrotransposon, unclassified	2190	144219	148124	4	−
	YJ_21	YJ-ZnF8	C2H2 zinc finger protein	567	150246	150812	1	−		ZnF8
	YJ_22		hypothetical protein	465	160014	161968	3	+
	YJ_23		hypothetical protein	1125	167244	169366	3	−
O. nivara W2014	NIV_1		hypothetical protein	975	2867	6381	5	−
	NIV_2		F-box kelch-repeat protein	1446	8034	10736	4	−
	NIV_3		hypothetical protein	351	13081	13431	1	+
	NIV_4	NIV-ZnF1	C2H2 zinc finger protein, PROG1	486	23567	24052	1	−		ZnF1
	NIV_5		hypothetical protein	564	30193	30756	1	+
	NIV_6		hypothetical protein	321	37858	38178	1	−
	NIV_7		hypothetical protein	459	41215	41673	1	−		ZnF3
	NIV_8	NIV-ZnF2	C2H2 zinc finger protein	609	46003	46611	1	−		ZnF4
	NIV_9	NIV-ZnF3	C2H2 zinc finger protein	417	66074	66490	1	−
	NIV_10		transposon, En Spm subclass	2643	74403	78273	7	−
	NIV_11		hypothetical protein	1671	81870	85403	12	+
	NIV_12	NIV-ZnF4	C2H2 zinc finger protein	273	109034	110134	2	−		ZnF5
	NIV_13	NIV-ZnF5	C2H2 zinc finger protein	1170	118982	120751	3	−		ZnF6
	NIV_14	NIV-ZnF6	C2H2 zinc finger protein	489	126870	129184	2	−		ZnF7
	NIV_15		retrotransposon Ty1-copia subclass	3513	135389	139150	2	−
	NIV_16	NIV-ZnF7	C2H2 zinc finger protein	567	141314	141880	1	−		ZnF8
	NIV_17		hypothetical protein	393	150913	151348	2	+
	NIV_18		9-cis-epoxycarotenoid dioxygenase	1137	160075	161833	2	+
a, Zinc finger protein-coding gene. b, Length of predicted ORF. c, For the indica variety Guichao 2 and O. rufipogon accession DXCWR, the location is shown in their corresponding genomes in Figure 2b. For the japonica variety Nipponbare, the location is shown in chromosome 7 (Chr7: 2,829,407−2,860,854) of the Nipponbare reference genome (Os-Nipponbare-Reference-IRGSP-1.0, MSU7). For O. rufipogon …
