# Supplementary material for: Deletions linked to PROG1 gene participate in plant architecture domestication in Asian and African rice
Source: Nat Commun. 2018 Oct 8;9:4157. doi: 10.1038/s41467-018-06509-2 (PMC6175861; doi:10.1038/s41467-018-06509-2)
Supplement: Supplementary file 5 — Supplementary Data 2 [file 41467_2018_6509_MOESM5_ESM.xlsx]

## Sheet: Sheet1
Supplementary Data 2 Differentially expressed genes detected in at least one ZnF transgenic plants.
Gene ID	CP-PROG1 transgenic lines					CP-ZnF5 transgenic lines					CP-ZnF7 transgenic lines					CP-ZnF8 transgenic lines				Description
	FPKM in CP-PROG1	FPKM in the control	Log2(fold change)	pvalue		FPKM in CP-ZnF5	FPKM in the control	Log2(fold change)	pvalue		FPKM in CP-ZnF1	FPKM in the control	Log2(fold change)	pvalue		FPKM in CP-ZnF1	FPKM in the control	Log2(fold change)	pvalue
LOC_Os01g19170	10.8845	27.6071	-1.34276	5e-05		14.123	57.2767	-2.0199	5e-05		14.7254	56.2941	-1.93468	5e-05		16.4435	67.0022	-2.02669	5e-05	polygalacturonase, putative, expressed
LOC_Os01g55240	14.552	30.9374	-1.08813	5e-05		36.7233	166.236	-2.17846	5e-05		67.3225	163.381	-1.27908	5e-05		27.0572	95.9357	-1.82606	5e-05	gibberellin 2-beta-dioxygenase, putative, expressed
LOC_Os01g64000	0.307859	1.12725	-1.87246	0.0001		0.444895	1.82121	-2.03336	5e-05		0.730831	1.78999	-1.29234	0.0002		0.106677	0.995649	-3.22238	0.0001	bZIP transcription factor, putative, expressed
LOC_Os01g65660	2.91837	6.0585	-1.0538	0.00025		2.98975	7.31053	-1.28995	5e-05		2.9859	7.18534	-1.26689	5e-05		4.58713	13.5092	-1.55828	0.00015	amino acid transporter, putative, expressed
LOC_Os01g71060	3.86285	8.21564	-1.08871	5e-05		1.18069	3.76239	-1.67202	5e-05		1.64472	3.69763	-1.16876	5e-05		2.11038	4.26509	-1.01507	5e-05	xylanase inhibitor, putative, expressed
LOC_Os02g05000	1.65724	5.47753	-1.72474	5e-05		1.97531	5.96953	-1.59554	5e-05		2.54761	5.86718	-1.20352	5e-05		3.39462	9.3721	-1.46512	5e-05	expressed protein
LOC_Os02g43330	8.25841	20.1285	-1.28531	5e-05		3.37355	126.427	-5.22789	5e-05		7.85302	124.257	-3.98393	5e-05		9.99157	46.1014	-2.20603	5e-05	homeobox associated leucine zipper, putative, expressed
LOC_Os03g05500	1.11551	2.87876	-1.36774	0.0003		3.99763	25.1121	-2.65117	5e-05		7.66195	24.6814	-1.68764	5e-05		0.56611	4.21828	-2.8975	5e-05	DUF260 domain containing protein, putative, expressed
LOC_Os03g09170	4.42652	11.1465	-1.33234	5e-05		5.75442	48.33	-3.07018	5e-05		12.8338	47.5003	-1.88798	5e-05		19.6372	59.8239	-1.60713	5e-05	ethylene-responsive transcription factor, putative, expressed
LOC_Os03g20900	6.59237	18.4278	-1.48302	5e-05		3.86973	14.2278	-1.87841	5e-05		4.78446	13.9839	-1.54734	5e-05		5.66205	12.5532	-1.14866	5e-05	Myb transcription factor, putative, expressed
LOC_Os03g52410	0.820948	4.38892	-2.4185	0.00025		11.8611	29.5569	-1.31726	5e-05		13.7015	29.0498	-1.08419	5e-05		42.7202	121.548	-1.50854	5e-05	expressed protein
LOC_Os03g57640	4.45929	9.4627	-1.08544	5e-05		2.06304	13.7654	-2.73821	5e-05		3.91063	13.5293	-1.79061	5e-05		5.11256	43.7982	-3.09875	5e-05	gibberellin receptor GID1L2, putative, expressed
LOC_Os05g06780	66.9068	152.168	-1.18544	5e-05		87.219	217.26	-1.31671	5e-05		97.1758	213.532	-1.13578	5e-05		35.6086	83.4473	-1.22864	5e-05	LTPL104 - Protease inhibitor/seed storage/LTP family protein precursor, expressed
LOC_Os05g11580	1.24971	8.37336	-2.74421	5e-05		15.915	45.3555	-1.51089	5e-05		13.3608	44.5781	-1.73833	5e-05		1.85492	9.47175	-2.35228	5e-05	expressed protein
LOC_Os05g46460	22.391	44.8442	-1.00201	5e-05		84.6687	248.288	-1.55211	5e-05		116.536	244.027	-1.06627	5e-05		50.4184	152.16	-1.59357	5e-05	hydrolase, alpha/beta fold family domain containing protein, expressed
LOC_Os06g01972	1.46423	4.77906	-1.70658	5e-05		2.00528	9.57622	-2.25565	5e-05		4.16045	9.41209	-1.17778	5e-05		2.55446	25.8001	-3.33628	5e-05	auxin-induced protein 5NG4, putative, expressed
LOC_Os06g11980	5.49302	11.0836	-1.01276	5e-05		2.60842	12.1641	-2.22138	5e-05		4.83899	11.9547	-1.3048	5e-05		1.76299	6.23402	-1.82214	5e-05	DUF581 domain containing protein, expressed
LOC_Os06g20960	4.88229	10.2454	-1.06934	5e-05		4.36896	14.2391	-1.7045	5e-05		5.44275	13.9944	-1.36244	5e-05		6.85237	15.6233	-1.18902	5e-05	SAM dependent carboxyl methyltransferase, putative, expressed
LOC_Os06g48250	1.48599	3.7197	-1.32376	5e-05		0.416402	2.63264	-2.66046	5e-05		0.881174	2.58736	-1.55398	5e-05		1.25274	3.07932	-1.29753	5e-05	ATPase, putative, expressed
LOC_Os08g29600	5.44252	12.3075	-1.17719	5e-05		4.58052	20.1928	-2.14026	5e-05		6.71761	19.847	-1.5629	5e-05		1.86322	8.95904	-2.26555	5e-05	seed maturation protein PM41, putative, expressed
LOC_Os10g31320	32.6135	126.266	-1.95293	5e-05		42.9757	160.302	-1.89919	5e-05		45.1531	157.551	-1.80292	5e-05		37.3382	196.695	-2.39724	5e-05	retrotransposon protein, putative, unclassified, expressed
LOC_Os10g37160	1.70685	3.88733	-1.18744	5e-05		0.530827	1.74689	-1.71848	5e-05		0.1629	1.71699	-3.39782	5e-05		0.596336	3.5219	-2.56215	5e-05	transposon protein, putative, unclassified, expressed
LOC_Os11g02379	3.89381	11.0436	-1.50396	5e-05		7.0439	26.7724	-1.9263	5e-05		6.84956	26.3126	-1.94167	5e-05		7.52042	15.5596	-1.04892	5e-05	LTPL6 - Protease inhibitor/seed storage/LTP family protein precursor, expressed
LOC_Os11g25454	1.67101	7.86039	-2.23388	5e-05		2.41122	8.21607	-1.76868	5e-05		2.63612	8.07498	-1.61504	5e-05		1.93299	4.06941	-1.07399	5e-05	cytokinin-N-glucosyltransferase 1, putative, expressed
LOC_Os11g29720	1.36756	3.20574	-1.22906	5e-05		0.212372	4.19411	-4.3037	5e-05		0.376927	4.12214	-3.45103	5e-05		0.410817	1.25058	-1.60603	5e-05	cytochrome P450, putative, expressed
LOC_Os12g05210	25.6409	66.8271	-1.38198	5e-05		1.61515	36.6249	-4.50309	5e-05		2.53357	35.9945	-3.82853	5e-05		2.22227	7.78319	-1.80833	5e-05	expressed protein
LOC_Os12g12580	27.1082	85.3923	-1.65538	5e-05		11.1278	36.3986	-1.70971	5e-05		17.0922	35.7739	-1.06556	5e-05		10.3869	79.225	-2.93119	5e-05	NADP-dependent oxidoreductase, putative, expressed
LOC_Os12g21784	0.370259	1.21433	-1.71355	5e-05		0.041288	0.757054	-4.1966	0.00055		0.228909	0.744078	-1.70068	5e-05		0.262356	1.55063	-2.56326	5e-05	expressed protein
LOC_Os12g40260	0.404803	1.02551	-1.34105	0.00085		1.07553	3.53073	-1.71492	5e-05		1.15671	3.47007	-1.58494	5e-05		0.14294	2.82064	-4.30254	5e-05	WD-40 repeat family protein, putative, expressed
LOC_Os12g42250	119.595	251.121	-1.07023	5e-05		12.1664	52.0101	-2.09589	5e-05		18.5821	51.1171	-1.45989	5e-05		14.5243	37.4326	-1.36582	5e-05	ZOS12-10 - C2H2 zinc finger protein, expressed
LOC_Os01g11350	10.3667	2.86286	1.85643	5e-05		3.85027	0.897156	2.10153	5e-05		2.82631	0.881788	1.68042	5e-05		7.39022	1.38681	2.41385	5e-05	bZIP transcription factor domain containing protein, expressed
LOC_Os01g28840	1.18472	0.357701	1.72772	5e-05		5.21607	1.28796	2.01788	5e-05		3.80916	1.26583	1.58939	5e-05		4.05416	1.47251	1.46113	5e-05	C4-dicarboxylate transporter/malic acid transport protein, expressed
LOC_Os01g45450	3.09179	1.25952	1.29557	5e-05		2.94091	0.581478	2.33846	5e-05		2.09382	0.571493	1.87333	5e-05		2.94107	0.946495	1.63567	5e-05	AAA family ATPase, putative, expressed
LOC_Os01g55150	18.8375	5.54592	1.76411	5e-05		7.45747	2.3121	1.68948	5e-05		7.50576	2.27244	1.72376	5e-05		18.2404	4.57564	1.99509	5e-05	bZIP transcription factor domain containing protein, expressed
LOC_Os01g62740	12.1517	0	inf	5e-05		10.7678	0	inf	5e-05		4.65357	0	inf	5e-05		4.0853	0	inf	5e-05	expressed protein
LOC_Os01g64860	11.4247	0.931591	3.61631	5e-05		2.66146	0.763315	1.80187	5e-05		1.96957	0.750192	1.39255	5e-05		3.87149	1.83776	1.07494	5e-05	OsSub11 - Putative Subtilisin homologue, expressed
LOC_Os02g14910	10.8751	4.3555	1.32012	5e-05		10.506	2.45135	2.09956	5e-05		6.59777	2.40918	1.45344	5e-05		14.79	2.12419	2.79964	5e-05	bZIP transcription factor family protein, putative, expressed
LOC_Os02g32060	2.52758	1.08871	1.21514	5e-05		16.306	3.51479	2.21389	5e-05		16.6404	3.45448	2.26815	5e-05		10.278	2.72004	1.91786	5e-05	hydrolase, NUDIX family, domain containing protein, expressed
LOC_Os02g32590	11.5905	5.66848	1.03191	5e-05		74.2591	6.62435	3.48672	5e-05		55.2861	6.51075	3.08602	5e-05		70.1569	22.7616	1.62398	5e-05	HSF-type DNA-binding domain containing protein, expressed
LOC_Os02g40440	18.9202	4.05362	2.22265	5e-05		2.07728	0.72108	1.52647	5e-05		1.74592	0.70868	1.30078	0.00035		7.62509	0.78569	3.27872	5e-05	GDSL-like lipase/acylhydrolase, putative, expressed
LOC_Os02g45420	5.03058	1.50986	1.73631	5e-05		171.017	9.17629	4.22009	5e-05		116.341	9.01857	3.68931	5e-05		115.802	29.0332	1.99589	5e-05	AP2 domain containing protein, expressed
LOC_Os03g02470	81.9038	0	inf	5e-05		183.224	0	inf	5e-05		112.346	0	inf	5e-05		4.77448	0	inf	5e-05	expressed protein
LOC_Os03g19990	5.83209	2.31485	1.3331	5e-05		7.18885	2.03491	1.8208	5e-05		5.80985	1.99994	1.53854	5e-05		13.2244	4.68758	1.49629	5e-05	WD40-like Beta Propeller Repeat family protein, expressed
LOC_Os03g50280	10.9906	4.63136	1.24677	5e-05		195.061	59.9625	1.70179	5e-05		156.521	58.933	1.40921	5e-05		52.1456	22.735	1.19763	5e-05	GLTP domain containing protein, putative, expressed
LOC_Os04g42860	74.759	30.1521	1.30999	5e-05		25.0072	9.66369	1.3717	5e-05		19.0608	9.49783	1.00494	5e-05		54.3898	7.00509	2.95686	5e-05	GDSL-like lipase/acylhydrolase, putative, expressed
LOC_Os04g56430	392.237	96.5322	2.02264	5e-05		2407.17	999.702	1.26777	5e-05		2086.35	982.54	1.0864	5e-05		195.146	53.6391	1.8632	5e-05	cysteine-rich receptor-like protein kinase, putative, expressed
LOC_Os05g01140	11.9575	1.14448	3.38515	5e-05		2.17942	0.821908	1.40689	5e-05		1.62936	0.807815	1.01221	0.00025		6.50345	2.11695	1.61922	5e-05	methyltransferase, putative, expressed
LOC_Os05g07060	15.6083	1.15514	3.75617	5e-05		2.63744	0.815763	1.69292	5e-05		2.06364	0.801783	1.36391	0.0006		2.97452	1.13991	1.38374	5e-05	fasciclin domain containing protein, expressed
LOC_Os05g11980	1.24807	0.584752	1.0938	5e-05		0.759657	0.306354	1.31015	5e-05		0.729247	0.301079	1.27627	0.0002		0.944549	0.444968	1.08592	5e-05	timeless protein, expressed
LOC_Os05g23880	5.84784	2.76039	1.08303	5e-05		11.03	3.00145	1.87771	5e-05		8.47824	2.94994	1.52308	5e-05		8.7299	2.95384	1.56337	5e-05	lipoxygenase, putative, expressed
LOC_Os05g40770	2.82208	0.926869	1.60632	5e-05		76.6162	29.1734	1.393	5e-05		72.081	28.6727	1.32994	5e-05		27.6654	10.5483	1.39108	5e-05	leucine-rich repeat family protein, putative, expressed
LOC_Os06g04850	39.8465	12.0132	1.72984	5e-05		6.39572	1.46736	2.12388	5e-05		2.90737	1.44217	1.01147	0.0002		4.33488	1.29613	1.74178	5e-05	homeobox associated leucine zipper, putative, expressed
LOC_Os06g11730	2.54712	1.01509	1.32726	5e-05		7.99609	1.8947	2.07733	5e-05		5.70273	1.86206	1.61475	5e-05		2.04039	0.444821	2.19755	5e-05	RNA recognition motif containing protein, putative, expressed
LOC_Os06g28124	2.68164	0.778167	1.78496	5e-05		7.46125	2.0605	1.85642	5e-05		4.7408	2.02506	1.22716	5e-05		1.82165	0.8516	1.097	5e-05	glycosyltransferase, putative, expressed
LOC_Os06g35165	7.66791	0.268772	4.83438	5e-05		9.64717	0.344067	4.80935	5e-05		1.59425	0.338177	2.23703	0.0002		18.8201	0.725344	4.69747	5e-05	expressed protein
LOC_Os06g37450	9.8743	1.61381	2.61321	5e-05		8.37539	3.36258	1.31659	5e-05		8.27322	3.30495	1.32382	5e-05		12.2972	2.45913	2.32212	5e-05	GATA zinc finger domain containing protein, expressed
LOC_Os06g40240	2.33305	0.97847	1.25362	5e-05		3.00937	1.23994	1.27919	5e-05		2.93132	1.21866	1.26626	5e-05		2.00403	0.97316	1.04215	5e-05	retrotransposon protein, putative, unclassified, expressed
LOC_Os06g48160	357.899	169.312	1.07986	5e-05		420.228	60.7415	2.79042	5e-05		215.133	59.699	1.84945	5e-05		1320.08	400.894	1.71933	5e-05	glycosyl hydrolases family 16, putative, expressed
LOC_Os07g01904	41.4614	13.6641	1.60138	5e-05		28.3314	9.81226	1.52975	5e-05		31.7805	9.64384	1.72046	5e-05		36.4096	7.46522	2.28606	5e-05	expressed protein
LOC_Os07g05840	11.5721	0.45256	4.6764	5e-05		4.02679	0.292746	3.78191	5e-05		9.11485	0.287733	4.98542	5e-05		16.5074	1.10751	3.89772	5e-05	expressed protein
LOC_Os07g23210	1.24474	0.586934	1.08458	5e-05		1.85157	0.552367	1.74505	5e-05		2.47378	0.542887	2.18799	5e-05		1.82488	0.601307	1.60163	5e-05	transposon protein, putative, unclassified, expressed
LOC_Os07g29310	9.56698	3.4291	1.48024	5e-05		11.059	4.48861	1.30087	5e-05		11.5045	4.41144	1.38287	5e-05		4.00146	0.647297	2.62803	5e-05	OsSAUR30 - Auxin-responsive SAUR gene family member, expressed
LOC_Os07g35560	4.82676	1.98572	1.2814	5e-05		103.191	34.8287	1.56697	5e-05		83.124	34.231	1.27996	5e-05		28.4948	5.64135	2.33659	5e-05	glucan endo-1,3-beta-glucosidase precursor, putative, expressed
LOC_Os08g06380	112.354	54.6234	1.04046	5e-05		153.527	32.719	2.23029	5e-05		79.9603	32.157	1.31415	5e-05		212.739	88.933	1.25829	5e-05	CSLF6 - cellulose synthase-like family F; beta1,3;1,4 glucan synthase, expressed
LOC_Os08g10244	0.63598	0.0939333	2.75927	5e-05		3.7859	1.02758	1.88138	5e-05		3.8671	1.00993	1.937	5e-05		2.52887	0.84008	1.58989	5e-05	retrotransposon protein, putative, unclassified, expressed
LOC_Os08g38800	2.53224	0.133372	4.24689	5e-05		4.3165	1.10441	1.96658	5e-05		5.67597	1.0855	2.38651	5e-05		1.50011	0.308537	2.28155	5e-05	retrotransposon protein, putative, unclassified, expressed
LOC_Os09g17810	3.12982	1.24925	1.32502	5e-05		2.55519	0.633121	2.01288	5e-05		2.79524	0.622273	2.16735	5e-05		4.08496	0.592695	2.78496	5e-05	leucine zipper protein-like, putative, expressed
LOC_Os10g02480	5.95945	2.28692	1.38177	5e-05		5.66565	1.89802	1.57775	5e-05		4.20404	1.86547	1.17224	5e-05		6.88827	3.06089	1.17019	5e-05	oxidoreductase, aldo/keto reductase family protein, putative, expressed
LOC_Os10g11100	19.7405	2.60102	2.92401	5e-05		4.48423	0.473184	3.24439	5e-05		7.5454	0.465049	4.02014	5e-05		7.85578	0.423178	4.21442	5e-05	retrotransposon protein, putative, unclassified, expressed
LOC_Os10g19910	8.84357	1.9921	2.15034	5e-05		10.0295	1.73061	2.53489	5e-05		10.1552	1.70094	2.57782	5e-05		4.5309	1.6253	1.47909	5e-05	expressed protein
LOC_Os10g21670	61.1722	18.8202	1.70059	5e-05		147.378	39.0225	1.91714	5e-05		83.4612	38.3523	1.12179	5e-05		53.2446	7.53107	2.82171	5e-05	dehydration stress-induced protein, putative, expressed
LOC_Os10g29650	2.41347	0.47514	2.34468	5e-05		5.11779	0.493651	3.37396	5e-05		3.60508	0.485148	2.89353	5e-05		2.37128	0.77333	1.61651	5e-05	retrotransposon protein, putative, unclassified, expressed
LOC_Os10g36390	37.1328	13.1633	1.49617	5e-05		25.2008	7.44689	1.75876	5e-05		20.389	7.31937	1.478	5e-05		48.5441	19.1687	1.34054	5e-05	monocopper oxidase, putative, expressed
LOC_Os10g38140	9.39464	3.31893	1.50112	5e-05		6.16617	2.12202	1.53893	5e-05		4.182	2.08556	1.00375	5e-05		7.28397	3.39968	1.09932	5e-05	glutathione S-transferase, putative, expressed
LOC_Os11g35300	7.00276	1.43944	2.28241	5e-05		5.63661	0.643518	3.13078	5e-05		8.81391	0.632495	3.80066	5e-05		7.85541	1.64242	2.25786	5e-05	expressed protein
LOC_Os11g42450	8.84875	3.61394	1.2919	5e-05		6.50107	2.23259	1.54196	5e-05		6.96752	2.19444	1.6668	5e-05		4.69412	2.11974	1.14696	5e-05	leucine-rich repeat family protein, putative, expressed
LOC_Os11g43990	0.733816	0.183959	1.99603	0.0008		9.72696	1.286	2.9191	5e-05		5.37965	1.26394	2.08959	5e-05		3.03746	0.90112	1.75307	5e-05	expressed protein
LOC_Os11g44960	2.70435	0.220429	3.61689	5e-05		0.765539	0.0932967	3.03658	5e-05		0.914268	0.0916843	3.31787	5e-05		1.19033	0.235814	2.33564	5e-05	NBS-LRR disease resistance protein, putative, expressed
LOC_Os11g45180	1.80196	0.420859	2.09816	5e-05		1.27148	0.561585	1.17893	5e-05		1.47678	0.551985	1.41975	5e-05		2.22837	0.906958	1.29688	5e-05	NBS-LRR disease resistance protein, putative, expressed
LOC_Os12g01140	1.06487	0.200429	2.40951	5e-05		3.07781	0.891792	1.78712	5e-05		1.79149	0.87647	1.03138	5e-05		1.23313	0.583039	1.08066	5e-05	AGC_PVPK_like_kin82y.2 - ACG kinases include homologs to PKA, PKG and PKC, expressed
LOC_Os12g02210	4.13948	0.827225	2.3231	5e-05		40.8119	2.17148	4.23224	5e-05		30.5108	2.13418	3.83757	5e-05		21.1572	1.90909	3.4702	5e-05	RING finger protein, putative, expressed
LOC_Os12g04424	4.25079	1.74496	1.28454	5e-05		3.00694	1.07072	1.48971	5e-05		2.59005	1.0523	1.29944	5e-05		3.49384	1.36587	1.355	5e-05	strictosidine synthase, putative, expressed
LOC_Os12g06660	11.3029	2.04554	2.46613	5e-05		6.14186	0.671664	3.19286	5e-05		2.59191	0.66011	1.97324	5e-05		5.23694	0.522102	3.32632	5e-05	actin, putative, expressed
LOC_Os12g08920	38.8195	14.7363	1.39741	5e-05		7.27961	1.73171	2.07167	5e-05		3.85914	1.7019	1.18114	5e-05		20.4872	9.60185	1.09334	5e-05	peroxidase precursor, putative, expressed
LOC_Os12g36750	3.00577	0.378676	2.9887	5e-05		3.34162	0.678886	2.2993	5e-05		2.65695	0.667237	1.9935	5e-05		2.56635	0.324067	2.98536	5e-05	expressed protein
LOC_Os01g01170	1.81442	2.96061	0.706386	0.00025		0.126007	0.80334	2.6725	0.0002		0.123839	0.563188	2.18515	1		0.631484	1.53197	1.27857	5e-05	expressed protein
LOC_Os01g01360	3.36248	6.99272	1.05633	5e-05		4.01545	4.18242	0.0587748	0.64835		3.94651	2.81092	-0.489532	0.00305		2.90342	2.86407	-0.0196833	0.91015	peptide transporter PTR2, putative, expressed
LOC_Os01g01450	153.253	144.243	-0.0874166	0.42725		57.9403	44.5964	-0.377638	0.0005		56.9455	40.4476	-0.493526	0.0001		86.1262	39.5051	-1.12441	5e-05	stress responsive protein, putative, expressed
LOC_Os01g01610	3.79171	2.54822	-0.573355	0.01995		1.52879	1.5036	-0.0239715	0.962		1.50238	0.791928	-0.923806	0.0299		1.21434	2.79544	1.20291	0.0003	IscA-like iron-sulfur assembly protein, mitochondrial precursor, putative, expressed
LOC_Os01g01650	2.00618	9.148	2.18901	5e-05		0.741652	1.26554	0.770935	0.01725		0.728969	0.598986	-0.283335	0.4626		0.969897	1.31011	0.433787	0.1391	isoflavone reductase homolog IRL, putative, expressed
LOC_Os01g01660	352.33	240.261	-0.552324	5e-05		13.0003	11.1907	-0.216253	0.09635		12.777	7.5198	-0.764779	5e-05		69.4124	32.4273	-1.09799	5e-05	isoflavone reductase, putative, expressed
LOC_Os01g01780	4.23543	4.17321	-0.0213506	0.8888		2.02961	4.85256	1.25754	5e-05		1.99472	4.18622	1.06946	5e-05		3.08525	4.25219	0.462816	0.0081	exostosin family protein, putative, expressed
LOC_Os01g01840	0.451443	1.28584	1.5101	0.0006		0.0740243	0.0592094	-0.322173	1		0.0727629	0.052318	-0.475896	1		0.501787	0.275207	-0.866557	1	helix-loop-helix DNA-binding domain containing protein, expressed
LOC_Os01g01890	8.5005	11.7817	0.470924	5e-05		1.80145	3.65091	1.01909	5e-05		1.77058	2.60141	0.555072	0.00375		4.33543	7.55591	0.80143	5e-05	expressed protein
LOC_Os01g02010	8.05083	9.9752	0.30921	0.0395		3.63406	2.57795	-0.495356	0.15265		3.57179	1.63098	-1.13091	0.0963		11.1281	3.68337	-1.59511	5e-05	expressed protein
LOC_Os01g02040	14.8664	17.5674	0.240848	0.03825		8.65795	24.5327	1.50261	5e-05		8.5094	16.0009	0.911027	5e-05		16.0214	24.7367	0.626648	5e-05	retrotransposon protein, putative, unclassified, expressed
LOC_Os01g02050	0.956849	2.16829	1.18019	5e-05		0.656545	0.746969	0.186154	0.40605		0.645243	0.715404	0.148917	0.55515		0.952065	1.21582	0.352794	0.08865	phosphoenolpyruvate carboxylase, putative, expressed
LOC_Os01g02060	17.0001	40.9057	1.26676	5e-05		9.3368	14.8095	0.665523	5e-05		9.17625	11.0935	0.273737	0.05405		8.1428	12.2011	0.583409	0.00015	TOO MANY MOUTHS precursor, putative, expressed
LOC_Os01g02130	2.44631	1.03656	-1.2388	0.00055		6.72377	3.74133	-0.845719	5e-05		6.60811	4.15364	-0.669861	0.0014		5.72819	6.73144	0.232835	0.23695	expressed protein
LOC_Os01g02160	30.6238	10.499	-1.5444	5e-05		9.36205	10.259	0.131988	0.4012		9.20156	7.33081	-0.327906	0.08635		38.1797	25.9106	-0.559261	0.0002	hydroxyproline-rich glycoprotein family protein, putative, expressed
LOC_Os01g02200	34.6159	33.4397	-0.0498743	0.6637		82.4219	43.8989	-0.908843	5e-05		81.0069	59.0268	-0.456674	0.00035		41.2239	13.7626	-1.58273	5e-05	armadillo/beta-catenin repeat family protein, putative, expressed
LOC_Os01g02370	0.265264	0.163176	-0.701006	1		0.43922	1.00047	1.18766	0.0002		0.431676	0.212068	-1.02542	1		0.332525	0.226196	-0.555889	1	receptor-like kinase ARK1AS, putative, expressed
LOC_Os01g02830	0.727846	1.33707	0.877372	0.0006		0.437112	1.07681	1.30069	0.0001		0.429605	1.00223	1.22213	0.0002		0.84326	1.41142	0.743098	0.0022	receptor-like kinase ARK1AS, putative, expressed
LOC_Os01g02870	26.8134	57.2428	1.09414	5e-05		9.20081	6.42409	-0.518267	0.00015		9.0429	6.61894	-0.450185	0.0031		9.38466	7.38713	-0.345291	0.02735	auxin-induced protein 5NG4, putative, expressed
LOC_Os01g02920	6.09649	14.5175	1.25174	5e-05		25.5472	21.5786	-0.243567	0.0227		25.1086	20.9888	-0.258563	0.04645		12.7976	12.5457	-0.0286841	0.8341	glycosyltransferase protein, putative, expressed
LOC_Os01g02930	1.38214	2.92861	1.08332	5e-05		2.70847	2.04698	-0.403979	0.02305		2.6621	2.63626	-0.0140717	0.93965		1.24662	2.6853	1.10706	5e-05	glycosyltransferase protein, putative, expressed
LOC_Os01g03080	2.51366	2.16292	-0.216809	0.3799		1.30091	4.82921	1.89226	5e-05		1.27851	2.79959	1.13075	0.00065		1.94123	11.8855	2.61416	5e-05	expressed protein
LOC_Os01g03130	8.3134	4.92552	-0.755163	5e-05		3.5302	21.0153	2.57362	5e-05		3.4697	13.0222	1.90808	5e-05		12.7718	28.5513	1.16059	5e-05	expressed protein
LOC_Os01g03180	8.94664	3.58392	-1.31981	5e-05		6.78118	5.58106	-0.280999	0.0383		6.66468	5.92134	-0.170612	0.2754		2.11284	2.60174	0.300292	0.16035	retrotransposon protein, putative, unclassified, expressed
LOC_Os01g03190	5.27508	1.63684	-1.68828	5e-05		5.62404	4.89448	-0.200453	0.1818		5.52773	4.81378	-0.199518	0.2608		1.02469	0.939834	-0.124715	0.68185	expressed protein
LOC_Os01g03230	10.7548	3.7802	-1.50845	5e-05		4.41275	3.44714	-0.356277	0.0299		4.33685	3.3188	-0.385987	0.04275		4.92091	2.13934	-1.20176	5e-05	retrotransposon protein, putative, unclassified, expressed
LOC_Os01g03250	31.3679	0	inf	5e-05		37.1819	37.9099	0.0279752	0.9071		36.5402	26.6051	-0.457781	0.6031		8.40311	1.8144	-2.21143	1	hypothetical protein
LOC_Os01g03310	5.64549	5.03568	-0.164912	0.3973		2.11476	0.476522	-2.14988	5e-05		2.07859	1.49623	-0.474271	0.1354		0.500958	0.474423	-0.0785155	1	BBTI1 - Bowman-Birk type bran trypsin inhibitor precursor, expressed
LOC_Os01g03330	14.2993	8.97192	-0.672456	5e-05		37.3705	8.39911	-2.15359	5e-05		36.7291	14.6276	-1.32823	5e-05		10.2839	7.74464	-0.409113	0.006	BBTI3 - Bowman-Birk type bran trypsin inhibitor precursor, expressed
LOC_Os01g03340	1300.64	850.821	-0.612295	5e-05		1131.75	475.857	-1.24995	5e-05		1112.33	786.874	-0.499383	0.0008		546.309	330.236	-0.726219	5e-05	BBTI4 - Bowman-Birk type bran trypsin inhibitor precursor, expressed
LOC_Os01g03360	466.127	319.601	-0.54445	5e-05		1072.23	430.956	-1.315	5e-05		1053.82	733.542	-0.522683	0.00055		546.785	301.541	-0.85862	5e-05	BBTI5 - Bowman-Birk type bran trypsin inhibitor precursor, expressed
LOC_Os01g03390	110.675	280.448	1.3414	5e-05		1078.21	670.153	-0.686082	5e-05		1059.68	733.51	-0.53074	0.00035		213.647	168.046	-0.34637	0.00435	BBTI7 - Bowman-Birk type bran trypsin inhibitor precursor, expressed
LOC_Os01g03530	0.237993	0.451608	0.924152	1		0.346279	0.85959	1.31171	0.0005		0.340331	0.398738	0.228504	1		0.358721	0.655673	0.870114	0.00845	multicopper oxidase domain containing protein, expressed
LOC_Os01g03549	0.745658	0.879909	0.23884	0.3394		0.513044	0.883393	0.783973	0.00635		0.504238	0.502056	-0.00625498	1		0.461941	0.96195	1.05825	0.0006	multi-copper oxidase type I family protein, putative, expressed
LOC_Os01g03570	0.532443	0.562761	0.0798949	1		0.399113	0.91773	1.20127	0.00025		0.392242	0.609091	0.634914	1		0.769447	0.665162	-0.210117	0.44285	transcription factor X1, putative, expressed
LOC_Os01g03620	9.07799	14.8675	0.711719	5e-05		25.4711	9.71688	-1.39029	5e-05		25.0339	14.2153	-0.816437	5e-05		9.61384	9.93661	0.0476413	0.7402	multicopper oxidase domain containing protein, expressed
LOC_Os01g03630	3.78098	3.21827	-0.232474	0.1541		3.45604	2.7094	-0.351147	0.02815		3.39664	1.62737	-1.06157	5e-05		2.63739	1.75149	-0.59053	0.0042	multicopper oxidase domain containing protein, expressed
LOC_Os01g03680	1993.34	538.654	-1.88776	5e-05		257.515	79.5317	-1.69505	5e-05		253.093	143.833	-0.815271	5e-05		420.183	127.98	-1.7151	5e-05	BBTI8 - Bowman-Birk type bran trypsin inhibitor precursor, expressed
LOC_Os01g03740	2.51769	3.39864	0.432859	0.02855		2.0906	0.746648	-1.48541	5e-05		2.05469	1.01232	-1.02126	0.0542		3.63558	2.93991	-0.30641	0.1098	nuclease PA3, putative, expressed
LOC_Os01g03820	2.34636	2.86183	0.286511	0.0622		6.40246	12.9521	1.01649	5e-05		6.29272	10.5289	0.742604	5e-05		3.01065	3.1894	0.0832128	0.60385	C2 domain containing protein, putative, expressed
LOC_Os01g03890	7.7372	2.37061	-1.70655	5e-05		18.3334	16.359	-0.164386	0.1983		18.0183	26.1367	0.536613	0.00035		26.0261	58.427	1.16668	5e-05	DUF260 domain containing protein, putative, expressed
LOC_Os01g03900	19.6456	5.00888	-1.97164	5e-05		2.00458	1.96931	-0.0256082	0.96065		1.97048	2.17587	0.143045	0.6784		4.80773	2.97991	-0.690088	0.012	expressed protein
LOC_Os01g03940	7.61082	6.96447	-0.128039	0.42375		15.0922	9.60725	-0.651606	5e-05		14.8333	14.505	-0.0322914	0.82435		22.6632	6.18155	-1.87431	5e-05	expressed protein
LOC_Os01g03980	42.2853	32.0427	-0.400158	0.00105		60.0003	92.7993	0.629143	5e-05		58.9697	133.401	1.17773	5e-05		36.9935	57.1764	0.628149	5e-05	expressed protein
LOC_Os01g04010	173.809	106.727	-0.703581	5e-05		91.4909	166.521	0.864001	5e-05		89.9222	197.471	1.13489	5e-05		145.252	129.163	-0.169359	0.1865	expressed protein
LOC_Os01g04050	673.553	264.661	-1.34765	5e-05		517.898	267.697	-0.952066	5e-05		509.01	276.732	-0.879207	5e-05		421.028	167.267	-1.33177	5e-05	BBTI12 - Bowman-Birk type bran trypsin inhibitor precursor, expressed
LOC_Os01g04100	9.57729	6.60972	-0.535028	0.0007		14.8993	12.1683	-0.292118	0.0204		14.6433	19.0498	0.379539	0.0089		20.4477	9.16656	-1.15749	5e-05	expressed protein
LOC_Os01g04120	5.53513	3.06649	-0.852026	5e-05		70.7515	45.0174	-0.652277	5e-05		69.5357	63.7966	-0.124274	0.32375		11.6074	3.92789	-1.56322	5e-05	ZOS1-03 - C2H2 zinc finger protein, expressed
LOC_Os01g04160	11.2791	12.4435	0.141744	0.2386		13.1182	28.0608	1.09699	5e-05		12.893	24.5316	0.928051	5e-05		14.6269	26.7379	0.870263	5e-05	expressed protein
LOC_Os01g04170	31.4919	33.8696	0.105013	0.39275		6.77396	16.041	1.24369	5e-05		6.65732	12.1874	0.872375	5e-05		16.7259	27.9253	0.739487	5e-05	expressed protein
LOC_Os01g04280	5.28585	4.89598	-0.110539	0.46355		7.0364	7.43632	0.0797515	0.53695		6.91568	8.46862	0.292254	0.04125		17.644	36.833	1.06182	5e-05	calmodulin binding protein, putative, expressed
LOC_Os01g04330	36.3213	15.6847	-1.21145	5e-05		15.9685	82.8346	2.375	5e-05		15.6943	80.6612	2.36163	5e-05		173.386	172.185	-0.0100215	0.93305	OsCML16 - Calmodulin-related calcium sensor protein, expressed
LOC_Os01g04350	303.683	205.168	-0.56576	5e-05		657.047	333.834	-0.976864	5e-05		645.768	447.91	-0.527807	0.0001		256.837	123.54	-1.05588	5e-05	hsp20/alpha crystallin family protein, putative, expressed
LOC_Os01g04370	2.96957	2.21106	-0.425516	0.10025		1.88515	4.84817	1.36276	5e-05		1.85269	3.46763	0.90433	0.0036		4.38102	2.34994	-0.898643	0.0005	hsp20/alpha crystallin family protein, putative, expressed
LOC_Os01g04380	1.40636	3.02825	1.10651	0.00045		0.574056	1.12848	0.97512	0.0411		0.564256	0.951732	0.754204	0.126		1.62619	1.29048	-0.333587	0.31065	hsp20/alpha crystallin family protein, putative, expressed
LOC_Os01g04390	12.6654	4.1765	-1.60052	5e-05		1.63726	1.24924	-0.390233	0.2638		1.6091	1.75972	0.129092	0.7119		2.86432	2.63256	-0.121729	0.65815	expressed protein
LOC_Os01g04490	3.04433	2.5026	-0.282695	0.12935		0.685098	2.13878	1.6424	5e-05		0.67338	1.54036	1.19377	0.00035		1.19043	2.20104	0.886702	0.0002	Ser/Thr protein kinase, putative, expressed
LOC_Os01g04590	3.73644	2.57862	-0.535068	0.00515		3.07062	0.776047	-1.98431	5e-05		3.01811	0.89508	-1.75355	5e-05		4.52465	1.33362	-1.76245	5e-05	expressed protein
LOC_Os01g04670	3.67464	1.84409	-0.994696	0.00145		5.14761	1.73219	-1.57131	5e-05		5.05925	2.16468	-1.22477	0.00015		4.94719	3.09113	-0.678476	0.0062	expressed protein
LOC_Os01g04750	2.77232	4.61234	0.734404	5e-05		5.3342	17.5606	1.719	5e-05		5.24264	14.6981	1.48727	5e-05		6.91595	9.46632	0.452876	0.00345	B3 DNA binding domain containing protein, expressed
LOC_Os01g04800	16.1667	26.4201	0.708613	5e-05		236.687	401.377	0.761978	5e-05		232.622	544.199	1.22615	5e-05		58.8497	72.7936	0.306776	0.01085	B3 DNA binding domain containing protein, expressed
LOC_Os01g04900	2.08751	6.49826	1.63827	5e-05		2.57358	3.16187	0.296999	0.3382		2.52927	2.69075	0.0892912	0.82		2.46198	3.60162	0.548824	0.5028	peptidase M50 family protein, putative, expressed
LOC_Os01g05080	8.51572	17.1458	1.00965	5e-05		5.44288	6.32155	0.215907	0.20265		5.34968	6.0318	0.173137	0.3721		4.75278	6.04274	0.346434	0.07885	thylakoid lumenal protein, putative, expressed
LOC_Os01g05289	61.6104	25.6294	-1.26538	5e-05		17.3403	18.5061	0.0938668	0.4597		17.0435	21.3437	0.324592	0.0271		17.9541	18.2169	0.0209705	0.88765	expressed protein
LOC_Os01g05480	12.5444	10.2424	-0.2925	0.02465		4.65231	6.24456	0.424654	0.00225		4.5723	4.8614	0.088453	0.5914		2.60952	5.79398	1.15077	5e-05	expressed protein
LOC_Os01g05650	419.838	159.838	-1.39322	5e-05		134.81	110.92	-0.281405	0.00785		132.497	121.116	-0.129573	0.30375		148.978	107.581	-0.469671	0.0001	metallothionein, putative, expressed
LOC_Os01g05660	0.53853	0.881635	0.711154	0.00425		0.903178	3.26037	1.85196	5e-05		0.887656	2.24212	1.33679	5e-05		0.675235	1.16616	0.788299	0.00095	expressed protein
LOC_Os01g05820	1.00841	2.14203	1.0869	5e-05		1.6143	1.88349	0.222498	0.29625		1.58659	2.45081	0.627335	0.00655		1.13768	0.938616	-0.277493	0.30205	gamma-glutamyltranspeptidase 1 precursor, putative, expressed
LOC_Os01g06010	148.172	171.4	0.210098	0.06255		98.4262	147.164	0.580309	5e-05		96.7364	123.238	0.349312	0.00535		63.8376	130.085	1.02698	5e-05	Core histone H2A/H2B/H3/H4 domain containing protein, putative, expressed
LOC_Os01g06310	2.91048	3.03451	0.060208	0.81545		63.5484	40.3824	-0.654128	5e-05		62.4577	28.8774	-1.11294	5e-05		0.0626896	0.365702	2.54437	1	glycine-rich cell wall structural protein precursor, putative, expressed
LOC_Os01g06454	7.55007	3.67529	-1.03863	5e-05		5.54228	4.13387	-0.422987	0.04835		5.44732	4.05543	-0.425692	0.0757		2.94537	3.01219	0.032365	0.8961	heat shock protein DnaJ, putative, expressed
LOC_Os01g06500	5.02516	1.18562	-2.08352	5e-05		5.28007	1.66387	-1.66601	5e-05		5.18953	2.3612	-1.13608	5e-05		3.20577	2.0889	-0.617925	0.0139	PHLOEM 2-LIKE A5, putative, expressed
LOC_Os01g06580	14.0793	36.347	1.36826	5e-05		3.29612	14.5879	2.14593	5e-05		3.23956	12.7705	1.97894	5e-05		24.0977	24.7125	0.0363492	0.79455	fasciclin domain containing protein, expressed
LOC_Os01g06590	20.7188	9.21166	-1.16941	5e-05		60.9687	63.2474	0.0529376	0.60485		59.9232	62.0898	0.0512418	0.6918		130.144	76.3556	-0.769301	5e-05	zinc finger, C3HC4 type domain containing protein, expressed
LOC_Os01g06640	176.334	70.4769	-1.32309	5e-05		86.4641	77.7708	-0.152872	0.14345		84.981	74.8218	-0.183682	0.15135		61.307	58.827	-0.0595735	0.6367	basic helix-loop-helix, putative, expressed
LOC_Os01g07130	1.07268	0.592173	-0.857134	0.22725		6.39461	2.28873	-1.48231	0.0007		6.28453	2.77574	-1.17893	0.02625		6.60193	3.76688	-0.809517	0.2359	expressed protein
LOC_Os01g07150	1.36184	5.07445	1.8977	5e-05		0.835099	0.575638	-0.536787	1		0.820615	1.2603	0.61899	0.2434		0.470776	0.590095	0.325904	1	expressed protein
LOC_Os01g07300	10.7592	7.57108	-0.507005	0.0003		10.888	4.43544	-1.29558	5e-05		10.701	8.59374	-0.316394	0.0321		18.4345	9.31685	-0.984493	5e-05	uncharacterized 50.6 kDa protein in the 5region of gyrA and gyrB, putative, expressed
LOC_Os01g07370	54.7176	53.6187	-0.0292686	0.7949		64.3273	166.856	1.3751	5e-05		63.2234	127.583	1.01291	5e-05		186.758	154.855	-0.270247	0.02915	KIP1, putative, expressed
LOC_Os01g07376	29.3923	11.007	-1.41702	5e-05		10.7488	6.79531	-0.661557	5e-05		10.564	6.42257	-0.717936	0.00015		16.0133	13.3379	-0.263732	0.08925	thioredoxin, putative, expressed
LOC_Os01g07600	0.560476	0.401726	-0.480439	1		0.354025	0.21706	-0.705755	1		0.34797	0.208876	-0.736315	1		0.74517	0.33397	-1.15785	0.00085	expressed protein
LOC_Os01g07770	1.53259	1.31892	-0.216614	0.4845		2.55641	10.5796	2.04909	5e-05		2.51247	8.02485	1.67537	5e-05		1.09629	1.14727	0.0655824	0.84155	peroxidase precursor, putative, expressed
LOC_Os01g07880	12.0033	10.7983	-0.152631	0.3604		81.9893	29.8001	-1.46012	5e-05		80.581	37.8254	-1.09108	5e-05		18.0675	11.5867	-0.640929	0.00035	transcription factor HY5, putative, expressed
LOC_Os01g08100	1.06759	0.522982	-1.02953	0.0047		0.824267	0.764608	-0.108392	0.7287		0.81019	0.798666	-0.0206677	0.96745		1.34193	0.557433	-1.26744	0.00035	flavonol-3-O-glycoside-7-O-glucosyltransferase 1, putative, expressed
LOC_Os01g08150	14.377	19.5474	0.443212	5e-05		3.53267	7.07234	1.00143	5e-05		3.47187	4.92215	0.503575	0.0005		6.63768	12.2444	0.883369	5e-05	expressed protein
LOC_Os01g08220	4.33533	9.73667	1.16728	5e-05		14.9358	10.9121	-0.452842	0.0006		14.6795	8.17181	-0.845077	5e-05		0.808203	2.1996	1.44445	5e-05	gibberellin 3-beta-dioxygenase 2-2, putative, expressed
LOC_Os01g08260	40.4585	99.8748	1.30368	5e-05		15.1902	20.9413	0.463204	5e-05		14.9298	18.9774	0.346088	0.00945		34.9009	47.8301	0.454655	0.00045	pleiotropic drug resistance protein 4, putative, expressed
LOC_Os01g08380	7.63852	6.2094	-0.298841	0.0374		149.352	123.379	-0.275626	0.0065		146.787	112.292	-0.386469	0.0027		94.37	33.6481	-1.4878	5e-05	transferase family protein, putative, expressed
LOC_Os01g08440	13.8279	10.5087	-0.395992	0.00265		51.8186	23.635	-1.13254	5e-05		50.9282	42.3325	-0.266697	0.03405		13.8489	14.2667	0.0428776	0.75405	UDP-glucoronosyl and UDP-glucosyl transferase domain containing protein, expressed
LOC_Os01g08470	31.2328	39.1992	0.32776	0.00365		35.1815	94.3614	1.42338	5e-05		34.5771	46.3602	0.423068	0.00115		47.3082	52.5986	0.152934	0.1998	retrotransposon protein, putative, unclassified, expressed
LOC_Os01g08670	8.65946	9.94577	0.199806	0.2475		15.8792	7.80033	-1.02553	5e-05		15.6063	14.59	-0.0971437	0.53315		4.28771	2.5154	-0.769417	0.00415	expressed protein
LOC_Os01g08710	15.8945	7.71806	-1.04222	5e-05		10.6165	18.9077	0.832665	5e-05		10.4341	12.7206	0.285867	0.0513		12.1015	7.21371	-0.746368	5e-05	WRKY102, expressed
LOC_Os01g08780	5.33809	4.60419	-0.213377	0.1301		9.44583	19.0736	1.01383	5e-05		9.28343	16.6516	0.842932	5e-05		9.34702	4.2589	-1.13403	5e-05	endonuclease/exonuclease/phosphatase family domain containing protein, expressed
LOC_Os01g08820	1.29769	2.26451	0.803253	0.0002		0.392707	1.31962	1.7486	5e-05		0.385942	0.885648	1.19835	0.0013		0.53163	1.48225	1.47929	5e-05	PHD-finger domain containing protein, putative, expressed
LOC_Os01g09030	8.66763	7.54085	-0.200911	0.10245		2.78565	5.82257	1.06364	5e-05		2.73787	4.59949	0.748422	5e-05		3.45137	6.37081	0.884309	5e-05	2-aminoethanethiol dioxygenase, putative, expressed
LOC_Os01g09080	0.54157	2.22289	2.03722	5e-05		6.14254	5.31335	-0.209213	0.09995		6.03711	5.50755	-0.132448	0.382		1.2071	0.897853	-0.426994	0.0978	WRKY107, expressed
LOC_Os01g09100	20.4273	8.90752	-1.1974	5e-05		70.5351	104.584	0.568254	5e-05		69.3253	124.712	0.847145	5e-05		78.2877	53.2677	-0.555523	5e-05	WRKY10, expressed
LOC_Os01g09220	14.7597	4.08436	-1.85348	5e-05		8.21994	27.9622	1.76628	5e-05		8.07873	13.9121	0.784138	5e-05		495.948	588.01	0.245651	0.0792	transposon protein, putative, CACTA, En/Spm sub-class, expressed
LOC_Os01g09230	1.31935	0.631854	-1.06217	0.00225		5.55918	2.50345	-1.15095	5e-05		5.46363	2.96612	-0.881286	5e-05		1.38479	0.553107	-1.32404	0.0002	expressed protein
LOC_Os01g09370	0.760715	1.80851	1.24938	0.00015		0.342471	0.393218	0.199347	1		0.336548	0.255104	-0.399727	1		0.349673	1.04427	1.57842	0.00045	ankyrin repeat domain-containing protein 28, putative, expressed
LOC_Os01g09384	0.309993	0.713479	1.20264	0.00045		0.121391	0.233905	0.946263	1		0.119296	0.177321	0.571815	1		0.039151	0.212355	2.43935	1	ankyrin repeat domain containing protein, putative, expressed
LOC_Os01g09450	55.5636	19.2797	-1.52706	5e-05		99.3356	45.4837	-1.12696	5e-05		97.6301	66.9386	-0.544488	5e-05		113.43	63.617	-0.834324	5e-05	OsIAA2 - Auxin-responsive Aux/IAA gene family member, expressed
LOC_Os01g09540	3.9073	75.1911	4.26632	5e-05		0.65118	0.377337	-0.787201	1		0.639937	0.660094	0.0447419	1		0.160745	0.0930203	-0.789154	1	HAD superfamily phosphatase, putative, expressed
LOC_Os01g09640	16.9768	22.819	0.426674	0.0003		51.5042	30.9596	-0.734304	5e-05		50.6201	44.0836	-0.199469	0.11345		32.6752	13.9787	-1.22497	5e-05	Myb transcription factor, putative, expressed
LOC_Os01g09650	0	0	0	1		0	1.60805	inf	5e-05		0	0	0	1		0	0	0	1	expressed protein
LOC_Os01g09670	34.4622	20.6694	-0.737518	5e-05		22.1104	31.6421	0.517123	5e-05		21.7309	23.6782	0.12381	0.3554		38.6734	14.7147	-1.39409	5e-05	pollen-specific protein SF21, putative, expressed
LOC_Os01g09800	14.4361	12.8072	-0.172726	0.15525		74.2274	47.1133	-0.655817	5e-05		72.9531	70.2279	-0.0549252	0.65985		27.7388	13.7982	-1.00743	5e-05	BTBA1 - Bric-a-Brac,Tramtrack, Broad Complex BTB domain with Ankyrin repeat region, expressed
LOC_Os01g10040	21.6873	15.1786	-0.514807	5e-05		95.9321	45.055	-1.09033	5e-05		94.2858	62.3643	-0.596319	5e-05		77.1067	50.793	-0.602227	5e-05	cytochrome P450, putative, expressed
LOC_Os01g10460	2.39866	1.74053	-0.462704	0.12905		1.09835	1.91691	0.803439	0.0316		1.0795	3.26341	1.59602	0.0002		1.61393	0.779109	-1.05068	0.0141	expressed protein
LOC_Os01g10490	123.621	238.018	0.94515	5e-05		60.744	114.23	0.911125	5e-05		59.7002	136.055	1.18839	5e-05		36.5632	140.549	1.94261	5e-05	keratin, type I cytoskeletal 9, putative, expressed
LOC_Os01g10530	2.58253	5.26505	1.02766	5e-05		14.6456	16.7469	0.193431	0.071		14.3941	21.1392	0.554448	5e-05		12.8503	10.5607	-0.283094	0.0451	expressed protein
LOC_Os01g10580	5.272	10.5531	1.00125	5e-05		5.19777	7.06535	0.442868	0.0015		5.10842	9.97798	0.965869	5e-05		7.84288	11.9387	0.606192	0.0001	B-box zinc finger family protein, putative, expressed
LOC_Os01g10640	2.97333	1.47178	-1.01452	0.002		1.73841	1.06371	-0.70867	0.05405		1.7085	2.21393	0.373876	0.25005		16.5284	2.5773	-2.68102	5e-05	expressed protein
LOC_Os01g10800	0.926429	1.96619	1.08565	5e-05		0.484349	0.607767	0.327469	0.1955		0.476038	0.608382	0.353901	0.1979		0.657327	0.90184	0.45626	0.04935	pentatricopeptide, putative, expressed
LOC_Os01g10850	56.3157	86.8776	0.625446	5e-05		28.6095	69.385	1.27813	5e-05		28.1185	55.0964	0.970439	5e-05		34.9118	84.7091	1.2788	5e-05	peroxidase precursor, putative, expressed
LOC_Os01g10950	85.954	115.657	0.428213	5e-05		47.3654	79.1627	0.740988	5e-05		46.5525	103.309	1.15004	5e-05		94.0799	137.038	0.542615	5e-05	peptide-N4-asparagine amidase A, putative, expressed
LOC_Os01g10960	5.09584	12.5247	1.29738	5e-05		2.47762	3.2999	0.41347	0.0145		2.43505	4.63076	0.927295	5e-05		4.69266	8.29087	0.821117	5e-05	peptide-N4-asparagine amidase A, putative, expressed
LOC_Os01g11054	3.55205	3.07244	-0.209268	0.2168		6.12266	3.68373	-0.732991	5e-05		6.01761	4.85942	-0.308408	0.0404		7.54954	3.07905	-1.2939	5e-05	phosphoenolpyruvate carboxylase, putative, expressed
LOC_Os01g11150	1.21432	1.01827	-0.254025	0.38535		7.22989	26.976	1.89963	5e-05		7.10573	22.1713	1.64164	5e-05		9.22009	8.86586	-0.0565199	0.7248	gibberellin 2-beta-dioxygenase, putative, expressed
LOC_Os01g11160	15.2211	20.1898	0.407549	0.00075		70.1551	22.36	-1.64963	5e-05		68.9502	68.5558	-0.00827525	0.9464		46.8824	33.2928	-0.493835	5e-05	amino acid permease family protein, putative, expressed
LOC_Os01g11230	49.4683	42.7901	-0.209226	0.0753		62.786	20.5889	-1.60858	5e-05		61.7087	28.8964	-1.09458	5e-05		88.0699	42.761	-1.04235	5e-05	SOUL heme-binding protein, putative, expressed
LOC_Os01g11460	1.59808	2.17636	0.445578	0.04665		2.26858	2.60379	0.198823	0.3175		2.22971	2.96887	0.413056	0.0601		1.09205	2.8529	1.38539	5e-05	zinc finger, C3HC4 type domain containing protein, expressed
LOC_Os01g11520	1.78538	3.57286	1.00084	5e-05		4.98394	5.04195	0.0166953	0.9171		4.89828	7.85389	0.681134	0.00015		5.0737	6.95166	0.454317	0.0142	RING-H2 finger protein, putative, expressed
LOC_Os01g11550	20.4418	39.4994	0.950307	5e-05		8.77552	11.5481	0.396096	0.0007		8.62473	7.75862	-0.152679	0.2817		2.96415	7.59162	1.35679	5e-05	TCP family transcription factor, putative, expressed
LOC_Os01g11600	30.0941	9.20337	-1.70925	0.05415		132.936	55.6624	-1.25596	0.00185		130.655	39.0646	-1.74184	0.0006		21.254	17.2233	-0.303373	0.52225	expressed protein
LOC_Os01g11660	1.77438	1.40204	-0.339786	0.1806		4.86437	1.61746	-1.58853	5e-05		4.78084	1.62675	-1.55527	5e-05		3.191	0.801375	-1.99346	5e-05	GDSL-like lipase/acylhydrolase, putative, expressed
LOC_Os01g11730	1.27246	3.11768	1.29285	5e-05		0.195995	0.548513	1.48471	1		0.192683	0.308807	0.680477	1		0.676319	0.254128	-1.41215	0.00335	GDSL-like lipase/acylhydrolase, putative, expressed
LOC_Os01g11750	2.09561	4.71495	1.16987	5e-05		0.608526	1.30398	1.09954	0.0052		0.598067	1.36827	1.19397	0.00565		0.697706	0.888279	0.348393	0.32055	GDSL-like lipase/acylhydrolase, putative, expressed
LOC_Os01g11810	9.06088	13.3747	0.561783	5e-05		3.32158	10.7479	1.69411	5e-05		3.26439	8.53906	1.38726	5e-05		4.76142	7.30187	0.616874	0.00035	powdery mildew resistant protein 5, putative, expressed
LOC_Os01g11910	1.02955	0.966933	-0.090524	0.70315		4.44463	2.07806	-1.09683	5e-05		4.36836	3.34808	-0.383757	0.0207		1.6723	1.23401	-0.43848	0.04975	basic helix-loop-helix, putative, expressed
LOC_Os01g11970	3.42451	4.68519	0.452209	0.0254		3.89702	5.1055	0.389681	0.0426		3.83008	7.69588	1.00671	5e-05		2.75615	3.31175	0.264939	0.2632	expressed protein
LOC_Os01g12000	22.7126	24.4752	0.107825	0.3833		81.0176	27.4708	-1.56034	5e-05		79.6262	58.5907	-0.44257	0.00025		12.4693	4.30413	-1.53459	5e-05	expressed protein
LOC_Os01g12090	40.7823	20.1559	-1.01674	5e-05		6.0667	5.91932	-0.0354813	0.8766		5.96261	5.08589	-0.229444	0.35775		10.2607	12.2492	0.255567	0.1997	ribosomal protein S6 family protein, putative, expressed
LOC_Os01g12110	17.1511	2.46552	-2.79834	5e-05		26.6928	10.2035	-1.38739	5e-05		26.2356	16.7627	-0.646271	5e-05		21.9755	9.77696	-1.16844	5e-05	expressed protein
LOC_Os01g12160	13.8841	15.056	0.1169	0.34525		58.4973	20.1942	-1.53443	5e-05		57.4922	31.0486	-0.88884	5e-05		18.3272	18.4808	0.0120375	0.9257	OsGH3.3 - Probable indole-3-acetic acid-amido synthetase, expressed
LOC_Os01g12381	22.4555	13.8787	-0.6942	5e-05		18.1614	11.4257	-0.668589	5e-05		17.8496	13.3507	-0.418973	0.00495		33.7627	13.5736	-1.31463	5e-05	GDSL-like lipase/acylhydrolase, putative, expressed
LOC_Os01g12820	2.57126	1.34557	-0.934255	0.0001		0.858422	0.562588	-0.609609	0.0431		0.843692	0.667858	-0.337175	0.26825		1.17295	0.226787	-2.37073	5e-05	harpin-induced protein, putative, expressed
LOC_Os01g13120	65.0289	18.1565	-1.84059	5e-05		7.49044	20.5272	1.45441	5e-05		7.36199	20.8373	1.501	5e-05		42.5898	18.4118	-1.20987	5e-05	aquaporin protein, putative, expressed
LOC_Os01g13130	10.1646	6.16185	-0.722114	5e-05		12.2748	8.41145	-0.545272	5e-05		12.0639	9.89883	-0.285368	0.0572		4.94693	2.12401	-1.21975	5e-05	aquaporin protein, putative, expressed
LOC_Os01g13140	1.11615	3.91917	1.81202	5e-05		0.205517	0.353298	0.781626	1		0.202007	0.560502	1.47231	1		0.328609	0.383381	0.222406	1	WD domain, G-beta repeat domain containing protein, expressed
LOC_Os01g13280	3.60697	3.08658	-0.224782	0.2023		2.61695	0.833755	-1.65019	5e-05		2.57207	1.4461	-0.830768	0.0007		2.58909	1.21676	-1.0894	5e-05	ubiquitin conjugating enzyme protein, putative, expressed
LOC_Os01g13390	14.607	15.8051	0.11373	0.4039		13.5284	6.04761	-1.16155	5e-05		13.2962	5.53976	-1.26312	5e-05		11.5212	8.98602	-0.358535	0.0305	expressed protein
LOC_Os01g13520	30.1576	18.4205	-0.711206	5e-05		50.9474	44.148	-0.206659	0.03785		50.0731	36.8274	-0.443259	0.00025		59.689	22.0874	-1.43424	5e-05	auxin response factor 1, putative, expressed
LOC_Os01g13570	0.653809	1.63306	1.32064	0.0006		0.173986	0.300835	0.789998	1		0.170984	0.216903	0.34319	1		0.173932	0.313701	0.850867	1	phosphoglycerate mutase, putative, expressed
LOC_Os01g14140	136.941	72.5724	-0.916057	5e-05		11.4972	27.4936	1.25782	5e-05		11.3001	17.6367	0.642242	0.0001		38.6903	54.5261	0.494974	0.0002	X8 domain containing protein, expressed
LOC_Os01g14410	0.246902	0.185312	-0.413984	1		2.12082	0.168756	-3.65161	0.00215		2.08444	0.872728	-1.25606	0.0014		11.2629	0.545843	-4.36694	5e-05	early light-induced protein, chloroplast precursor, putative, expressed
LOC_Os01g14510	0.564056	1.58502	1.49059	5e-05		1.16627	0.485462	-1.26448	0.0007		1.14618	0.688344	-0.735635	0.01685		0.345458	0.337814	-0.0322804	1	BRASSINOSTEROID INSENSITIVE 1 precursor, putative, expressed
LOC_Os01g14520	0.234411	0.105224	-1.15557	1		0.320363	2.11378	2.72204	5e-05		0.314908	0.802798	1.35011	0.0003		0.546734	1.47743	1.43418	5e-05	C4-dicarboxylate transporter/malic acid transport protein domain containing protein, expressed
LOC_Os01g14540	3.33565	1.3175	-1.34017	5e-05		0.216277	0.195816	-0.143382	1		0.212539	0.327719	0.624732	1		0.664556	0.541166	-0.29632	0.47615	STIGL1 - Stigma-specific Stig1 family protein precursor, expressed
LOC_Os01g14630	50.8048	19.485	-1.3826	5e-05		8.652	17.5864	1.02335	5e-05		8.50349	14.778	0.797324	5e-05		34.6744	19.3434	-0.84203	5e-05	polyprenyl synthetase, putative, expressed
LOC_Os01g14640	4.73592	1.49524	-1.66327	5e-05		3.03452	2.22489	-0.447734	0.15605		2.98234	3.79433	0.347397	0.25165		2.57942	1.26943	-1.02286	0.0089	expressed protein
LOC_Os01g14650	4.59895	3.31513	-0.472239	0.01865		8.19631	4.06301	-1.01243	5e-05		8.05591	5.80043	-0.473886	0.01045		2.21284	0.902404	-1.29405	0.00065	expansin precursor, putative, expressed
LOC_Os01g14850	413.68	678.444	0.713716	5e-05		276.553	646.293	1.22463	5e-05		271.803	539.717	0.989644	5e-05		72.8579	304.305	2.06236	5e-05	MFS18 protein precursor, putative, expressed
LOC_Os01g15240	0	1.12735	inf	5e-05		0	0	0	1		0	0	0	1		0	0	0	1	expressed protein
LOC_Os01g15300	4.67136	4.31852	-0.113305	0.39625		6.70251	13.9578	1.0583	5e-05		6.58758	10.6791	0.696964	5e-05		6.29082	6.8491	0.122666	0.36975	zinc finger helicase family protein, putative, expressed
LOC_Os01g15340	0.82821	0.516665	-0.680766	0.1405		28.7172	16.6351	-0.787681	5e-05		28.2242	25.9235	-0.122675	0.38405		6.84361	2.91171	-1.23289	5e-05	flowering promoting factor-like 1, putative, expressed
LOC_Os01g15480	5.05094	6.73316	0.414733	0.00095		1.57268	3.16566	1.00928	5e-05		1.54567	2.29364	0.569405	0.0004		3.16544	5.60956	0.825482	5e-05	EMB3013, putative, expressed
LOC_Os01g15580	1.04545	1.20195	0.201258	0.26005		2.85889	2.96164	0.0509397	0.6944		2.80981	3.11557	0.149026	0.2915		3.4933	1.47861	-1.24035	5e-05	disease resistance protein RGA2, putative, expressed
LOC_Os01g15610	1228.97	493.606	-1.31602	5e-05		201.496	200.77	-0.00521077	0.96945		198.035	139.588	-0.504581	0.0033		539.56	360.779	-0.580671	5e-05	expressed protein
LOC_Os01g15740	0.273604	9.48395	5.11533	5e-05		0.354247	27.72	6.29003	5e-05		0.34808	33.8907	6.60533	5e-05		0.138534	13.2807	6.58295	0.0026	expressed protein
LOC_Os01g16120	11.7141	21.705	0.889781	5e-05		8.78323	3.21886	-1.4482	5e-05		8.63264	4.13494	-1.06194	5e-05		10.2774	2.67109	-1.94398	5e-05	zinc finger, C3HC4 type domain containing protein, expressed
LOC_Os01g16310	0.237877	0.558621	1.23165	1		1.31004	6.18427	2.23899	5e-05		1.28755	3.20292	1.31476	5e-05		0.448604	0.665146	0.568228	0.0396	glycosyl hydrolase, family 31, putative, expressed
LOC_Os01g16450	82.1861	79.673	-0.0448025	0.6838		42.7657	146.395	1.77535	5e-05		42.0314	78.565	0.902419	5e-05		135.539	263.038	0.956557	5e-05	peroxidase precursor, putative, expressed
LOC_Os01g16460	11.6937	4.20436	-1.47577	5e-05		4.85164	6.72909	0.471938	0.01625		4.76846	6.43134	0.431595	0.04905		2.91796	3.4248	0.231057	0.36615	expressed protein
LOC_Os01g16770	6.53935	5.07784	-0.364931	0.06495		0.763229	2.45364	1.68474	0.0004		0.750055	1.94903	1.37768	0.00485		0.428167	0.0772002	-2.4715	1	expansin precursor, putative, expressed
LOC_Os01g16810	8.97839	4.50556	-0.99475	5e-05		78.0672	33.8363	-1.20614	5e-05		76.7264	47.6067	-0.688558	5e-05		3.55188	1.83781	-0.950595	5e-05	MYB family transcription factor, putative, expressed
LOC_Os01g16980	2.4582	1.72086	-0.514473	0.1084		23.432	8.11649	-1.52955	5e-05		23.0302	23.4857	0.0282581	0.8411		1.76412	1.13713	-0.633547	0.08705	expressed protein
LOC_Os01g17050	11.9772	4.62927	-1.37144	5e-05		3.47209	7.10339	1.0327	5e-05		3.41219	3.97402	0.219903	0.3249		101.046	153.704	0.605149	5e-05	VQ domain containing protein, putative, expressed
LOC_Os01g17150	36.8071	76.5032	1.05553	5e-05		5.48983	5.33437	-0.0414451	0.8524		5.3957	5.42637	0.00817812	0.97945		7.1756	13.7617	0.939491	5e-05	plastid-specific 50S ribosomal protein 5, chloroplast precursor, putative, expressed
LOC_Os01g17170	21.3014	67.6151	1.6664	5e-05		4.29177	4.22023	-0.0242543	0.8629		4.21813	3.4025	-0.310007	0.06365		10.0898	16.4185	0.70242	5e-05	magnesium-protoporphyrin IX monomethyl ester cyclase,chloroplast precursor, putative, expressed
LOC_Os01g17402	2.91573	2.73033	-0.0947803	0.6006		0.383139	1.01595	1.4069	0.00045		0.376529	0.707855	0.910693	0.01985		1.3955	2.82692	1.01845	5e-05	cyclin, putative, expressed
LOC_Os01g17470	6.49059	11.5409	0.830332	5e-05		6.42658	14.0244	1.12582	5e-05		6.31634	11.0655	0.808903	5e-05		11.9922	23.103	0.94599	5e-05	plastocyanin-like domain containing protein, putative, expressed
LOC_Os01g18110	6.47572	3.44353	-0.911153	5e-05		1.22042	1.54312	0.338477	0.25155		1.19947	1.39053	0.213235	0.50995		11.051	5.09379	-1.11736	5e-05	cinnamoyl CoA reductase, putative, expressed
LOC_Os01g18120	38.1121	6.64721	-2.51943	5e-05		3.15634	1.95407	-0.691768	0.00115		3.10232	3.11735	0.00696995	0.97865		33.159	5.81919	-2.51051	5e-05	cinnamoyl CoA reductase, putative, expressed
LOC_Os01g18170	28.4726	80.3073	1.49596	5e-05		137.136	60.7111	-1.17557	5e-05		134.783	49.5986	-1.44227	5e-05		31.7945	36.1574	0.185512	0.1521	Cupin domain containing protein, expressed
LOC_Os01g18240	6.34886	5.3482	-0.247444	0.0694		0.789428	1.59435	1.01408	5e-05		0.775866	1.32377	0.77077	0.0042		2.60321	2.47062	-0.0754176	0.6896	MYB family transcription factor, putative, expressed
LOC_Os01g18400	15.0655	8.54278	-0.818469	5e-05		15.946	4.06552	-1.97168	5e-05		15.6722	4.00652	-1.96779	5e-05		11.8776	6.82519	-0.799304	5e-05	CHIT10 - Chitinase family protein precursor, expressed
LOC_Os01g18860	1.05404	2.32498	1.14129	5e-05		0.413318	0.198632	-1.05716	1		0.406202	0.389399	-0.0609484	1		0.934065	0.288029	-1.69731	0.0001	S-adenosylmethionine synthetase, putative, expressed
LOC_Os01g19020	27.2825	94.525	1.79272	5e-05		12.4765	19.5479	0.647802	5e-05		12.2624	12.8419	0.0666168	0.64795		18.205	37.1994	1.03094	5e-05	peroxidase precursor, putative, expressed
LOC_Os01g19220	10.2355	14.1424	0.466452	0.0002		1.41183	6.12797	2.11784	5e-05		1.38758	4.82348	1.7975	5e-05		8.93157	13.8247	0.630258	5e-05	beta-D-xylosidase, putative, expressed
LOC_Os01g19240	0.588556	0.570522	-0.0448972	1		0.755091	2.03702	1.43174	0.0002		0.742048	3.1034	2.06427	5e-05		1.36958	1.17519	-0.220836	0.45985	integral membrane protein DUF6 containing protein, expressed
LOC_Os01g19290	0.798646	0.496889	-0.68463	0.0351		0.191826	0.217243	0.179512	1		0.188532	0.171304	-0.138252	1		1.2906	0.515662	-1.32355	0.0001	integral membrane protein DUF6 containing protein, expressed
LOC_Os01g19440	0.418965	1.66094	1.9871	0.00035		0.875915	1.15134	0.394449	0.25465		0.860925	0.942091	0.129978	0.7379		0.241808	0.317891	0.39467	1	pectinesterase, putative, expressed
LOC_Os01g19460	0.208702	0.250667	0.264329	1		0.13742	0.418561	1.60685	1		0.135047	0.280282	1.05342	1		0.654678	0.326411	-1.0041	0.00085	retrotransposon protein, putative, unclassified, expressed
LOC_Os01g19694	10.0499	3.54038	-1.5052	5e-05		18.5236	24.5205	0.404628	0.0003		18.205	23.229	0.351591	0.01025		17.7308	17.0707	-0.054736	0.68925	Homeobox domain containing protein, expressed
LOC_Os01g19740	9.44139	40.4958	2.1007	5e-05		1.4643	0.834581	-0.811089	0.0615		1.43908	1.39169	-0.0483045	0.88455		3.398	1.88726	-0.848391	0.0053	calvin cycle protein CP12, putative, expressed
LOC_Os01g19750	0.21636	0.46123	1.09205	1		1.19031	0.316207	-1.9124	0.00075		1.17002	2.03442	0.79808	0.00925		0.423844	0.194232	-1.12575	1	glycosyl hydrolase, putative, expressed
LOC_Os01g19800	23.3989	21.0716	-0.151144	0.25435		6.40095	25.2026	1.97722	5e-05		6.29119	14.8953	1.24345	5e-05		21.4761	41.9268	0.965145	5e-05	zinc finger, C3HC4 type, putative, expressed
LOC_Os01g19820	80.6084	139.069	0.786803	5e-05		27.9164	70.6535	1.33965	5e-05		27.4374	56.7081	1.04741	5e-05		69.9389	246.197	1.81564	5e-05	universal stress protein domain containing protein, putative, expressed
LOC_Os01g19990	5.17161	4.59433	-0.170761	0.38455		1.3517	3.43229	1.34439	5e-05		1.32862	2.61443	0.976563	0.0034		1.72295	2.29321	0.412488	0.14145	expressed protein
LOC_Os01g20160	0.245353	0.0761252	-1.68842	1		0.24612	0.0393369	-2.64541	1		0.241891	0.216335	-0.161087	1		1.756	0.1475	-3.57351	5e-05	OsHKT1;5 - Na+ transporter, expressed
LOC_Os01g20730	4.15813	9.45616	1.18532	5e-05		9.99063	8.11226	-0.300471	0.0291		9.81904	10.4329	0.0874858	0.56465		1.91823	3.36814	0.812174	0.001	expressed protein
LOC_Os01g20780	47.7598	50.1201	0.0695922	0.5557		32.6764	47.7312	0.546686	5e-05		32.1152	43.6555	0.442906	0.00135		368.333	167.492	-1.13692	5e-05	anther-specific protein SF18 precursor, putative, expressed
LOC_Os01g20830	2.28113	1.09074	-1.06444	0.0002		3.06108	2.08793	-0.551963	0.0052		3.00853	2.77451	-0.116823	0.5616		2.96402	3.07181	0.0515362	0.8002	heavy metal-associated domain containing protein, expressed
LOC_Os01g20880	0.301397	0.800912	1.40998	5e-05		1.48649	2.15614	0.53654	0.002		1.461	1.83246	0.326832	0.0901		1.03542	1.11651	0.108782	0.60935	OsWAK3 - OsWAK receptor-like cytoplasmic kinase OsWAK-RLCK, expressed
LOC_Os01g20910	3.10896	1.41944	-1.13111	0.00025		1.2619	0.689911	-0.871113	0.0306		1.2401	1.05243	-0.23673	0.52105		3.67907	4.10719	0.15881	0.47615	zinc finger, C3HC4 type domain containing protein, expressed
LOC_Os01g20930	8.2134	5.25632	-0.643926	0.0008		5.46172	2.43392	-1.16607	5e-05		5.36781	5.48732	0.0317699	0.88515		8.62287	5.44952	-0.66204	0.0015	RING-H2 finger protein, putative, expressed
LOC_Os01g20980	1.8385	3.76685	1.03483	5e-05		17.4997	8.81407	-0.989454	5e-05		17.1995	10.2	-0.753799	5e-05		19.9292	11.1571	-0.836922	5e-05	pectinesterase, putative, expressed
LOC_Os01g21034	35.8173	85.1968	1.25014	5e-05		55.9315	31.0763	-0.847846	5e-05		54.9717	35.8083	-0.618396	5e-05		59.8284	31.2059	-0.939011	5e-05	pectinesterase, putative, expressed
LOC_Os01g21120	22.266	25.3198	0.185422	0.1532		24.5931	194.28	2.98181	5e-05		24.1713	181.231	2.90646	5e-05		104.341	266.37	1.35212	5e-05	AP2 domain containing protein, expressed
LOC_Os01g21144	1.17729	1.38339	0.232743	0.23615		2.11633	2.47747	0.227303	0.14205		2.08013	2.57793	0.309538	0.0798		4.6671	1.21008	-1.94742	5e-05	expressed protein
LOC_Os01g21160	40.0982	32.1116	-0.320443	0.007		75.2852	45.0039	-0.742315	5e-05		73.9934	59.8112	-0.306981	0.01345		63.2525	29.05	-1.12258	5e-05	2-oxo acid dehydrogenases acyltransferase domain containing protein, expressed
LOC_Os01g21250	57.256	14.7259	-1.95907	5e-05		699.367	1164.23	0.735256	5e-05		687.375	1123.37	0.708669	5e-05		77.4523	42.3383	-0.871346	0.00015	late embryogenesis abundant protein, putative, expressed
LOC_Os01g21590	3.06792	4.09804	0.417674	0.0162		7.02925	6.77651	-0.0528277	0.67135		6.90857	6.39696	-0.111	0.4651		3.47999	12.3801	1.83087	5e-05	homeodomain, putative, expressed
LOC_Os01g21630	1.39766	3.13852	1.16707	5e-05		5.00786	4.34777	-0.203919	0.1057		4.92182	3.36397	-0.549026	0.00045		2.03107	2.85975	0.493647	0.00885	pectinacetylesterase domain containing protein, expressed
LOC_Os01g22249	8.94574	12.7434	0.510479	5e-05		11.2068	2.86741	-1.96655	5e-05		11.0146	4.32566	-1.34843	5e-05		5.0895	3.7437	-0.443059	0.01955	peroxidase precursor, putative, expressed
LOC_Os01g22352	9.54	23.3034	1.28848	5e-05		34.3167	16.3223	-1.07206	5e-05		33.7272	15.9871	-1.077	5e-05		10.2836	8.55839	-0.264931	0.0815	peroxidase precursor, putative, expressed
LOC_Os01g22370	137.895	147.628	0.0984044	0.3798		115.067	55.7723	-1.04486	5e-05		113.092	67.3159	-0.748478	5e-05		85.6201	103.142	0.268608	0.0253	peroxidase precursor, putative, expressed
LOC_Os01g22630	4.51614	4.74003	0.069805	0.59925		6.96944	5.71301	-0.28679	0.0146		6.84991	6.11333	-0.164126	0.23575		13.4751	6.58398	-1.03326	5e-05	ECT protein, putative, expressed
LOC_Os01g22710	0.729225	1.25376	0.781827	0.00845		0.598486	1.64518	1.45885	5e-05		0.588196	1.7432	1.56737	5e-05		0.597414	0.629658	0.0758373	0.81865	organic cation transporter-related, putative, expressed
LOC_Os01g22780	0.123191	0.835119	2.76108	5e-05		0.0719102	0.106679	0.569011	1		0.0706543	0.0673737	-0.0685925	1		0.0810328	0.073653	-0.137761	1	GDSL-like lipase/acylhydrolase, putative, expressed
LOC_Os01g22900	12.3584	12.0289	-0.038994	0.74815		41.7258	31.6299	-0.39965	0.0001		41.0096	32.8851	-0.318528	0.0103		73.669	33.1186	-1.15342	5e-05	neutral/alkaline invertase, putative, expressed
LOC_Os01g22980	3.65158	0.868276	-2.07229	5e-05		1.29447	0.980889	-0.400202	0.138		1.27219	1.00207	-0.344336	0.24285		6.82206	2.22584	-1.61586	5e-05	OsSCP3 - Putative Serine Carboxypeptidase homologue, expressed
LOC_Os01g23070	0.439149	0.39591	-0.149538	1		0.493768	0.45226	-0.12668	1		0.485265	0.415128	-0.225217	1		0.693755	1.64291	1.24376	0.0001	expressed protein
LOC_Os01g23430	0.435073	0.694059	0.673799	0.03185		0.351205	0.439345	0.323042	1		0.345204	0.248906	-0.47185	1		0.545202	0.123324	-2.14434	0.00055	transposon protein, putative, unclassified, expressed
LOC_Os01g24030	0.723119	1.47916	1.03247	0.00015		0.796951	0.814401	0.0312488	0.90515		0.783234	0.883233	0.17335	0.53315		2.18918	2.13622	-0.0353314	0.85895	AMP-binding enzyme, putative, expressed
LOC_Os01g24420	5.50392	12.3437	1.16525	5e-05		8.42136	9.82882	0.222965	0.06175		8.27664	8.56856	0.0500072	0.7289		7.33777	8.12696	0.147374	0.3145	expressed protein
LOC_Os01g24480	7.1581	6.82376	-0.0690084	0.59255		18.0669	7.64888	-1.24003	5e-05		17.7566	9.88844	-0.844545	5e-05		10.2861	8.55482	-0.265893	0.05725	DUF1399 containing protein, putative, expressed
LOC_Os01g24500	1.44098	0.412046	-1.80617	0.00015		1.29866	1.00816	-0.365298	0.20155		1.27629	1.33636	0.0663556	0.8237		2.93174	2.56579	-0.192352	0.37975	expressed protein
LOC_Os01g24710	324.032	170.274	-0.928281	5e-05		1189.26	430.67	-1.4654	5e-05		1168.85	419.685	-1.47771	5e-05		310.258	234.706	-0.402618	0.0011	jacalin-like lectin domain containing protein, expressed
LOC_Os01g24720	2.37953	3.30358	0.473354	0.3495		129.209	56.2301	-1.20029	5e-05		126.989	53.7514	-1.24033	5e-05		3.19885	1.64084	-0.963123	0.07855	expressed protein
LOC_Os01g25470	0	6.5466	inf	5e-05		0	0.533321	inf	1		0	0	0	1		0	0	0	1	flavin monooxygenase, putative, expressed
LOC_Os01g25500	8.36827	11.7958	0.495278	0.0141		4.13405	3.63284	-0.186457	0.5069		4.06311	3.15728	-0.363903	0.25465		4.63749	11.5502	1.3165	5e-05	sterol carrier protein-2, putative, expressed
LOC_Os01g25760	0.910317	0.690816	-0.398068	0.0439		0.903731	1.9299	1.09456	5e-05		0.888265	1.48088	0.737393	0.0002		0.918987	0.833122	-0.141517	0.50105	powdery mildew resistance protein PM3F, putative, expressed
LOC_Os01g26120	7.04129	7.78695	0.145218	0.37085		7.96709	2.29338	-1.79658	5e-05		7.83023	3.1328	-1.3216	5e-05		5.74083	2.49439	-1.20257	5e-05	membrane associated DUF588 domain containing protein, putative, expressed
LOC_Os01g26280	0.820989	0.830476	0.0165753	0.9691		0.221527	0.801639	1.85547	0.0009		0.217706	0.575827	1.40325	1		1.94227	1.39642	-0.476009	0.0438	OsWAK8 - OsWAK receptor-like protein kinase, expressed
LOC_Os01g27190	0.131952	0.0191726	-2.7829	1		0.198993	0.187124	-0.088724	1		0.195584	0.243007	0.313211	1		0.743721	0	inf	5e-05	C2 domain containing protein, putative, expressed
LOC_Os01g27230	0.277584	0.912981	1.71766	5e-05		4.418	3.68279	-0.262592	0.0466		4.34228	5.39862	0.31414	0.029		0.499832	0.753672	0.592493	0.0305	12-oxophytodienoate reductase, putative, expressed
LOC_Os01g27240	0.92693	0.826907	-0.164735	0.5638		4.56391	1.97128	-1.21114	5e-05		4.48554	2.8465	-0.656091	0.00085		1.49243	0.97996	-0.606866	0.0216	12-oxophytodienoate reductase, putative, expressed
LOC_Os01g27260	1.07386	1.41319	0.396149	0.24125		0.803497	1.1807	0.555285	0.14585		0.789696	0.887775	0.168897	0.70015		0.559715	1.64402	1.55446	0.0007	glutathione S-transferase, putative, expressed
LOC_Os01g27390	0.776257	0.603235	-0.363815	0.39495		10.8276	2.71563	-1.99535	5e-05		10.6425	2.72904	-1.96337	5e-05		1.21389	0.711565	-0.770574	0.0454	glutathione S-transferase, putative, expressed
LOC_Os01g28300	0	0.804581	inf	5e-05		0	0	0	1		0	0	0	1		0	0	0	1	OsFBX7 - F-box domain containing protein, expressed
LOC_Os01g28500	59.8917	29.7164	-1.0111	5e-05		79.2035	82.5963	0.0605123	0.5759		77.8419	69.6997	-0.159394	0.2221		22.8689	34.1913	0.580242	0.0002	SCP-like extracellular protein, expressed
LOC_Os01g28580	0.674128	0.151623	-2.15253	0.0027		0.882968	1.84448	1.06278	0.00045		0.867913	1.4317	0.722103	0.01685		1.45262	0.791864	-0.875331	0.00425	expressed protein
LOC_Os01g28790	71.0437	21.1005	-1.75143	5e-05		142.609	202.004	0.502321	5e-05		140.16	272.445	0.958894	5e-05		706.275	619.213	-0.189794	0.13455	PRAS-rich protein, putative, expressed
LOC_Os01g29220	0.480616	0.44252	-0.119142	1		1.49861	3.63046	1.27653	0.0002		1.4728	4.56888	1.63328	5e-05		0.922885	0.93357	0.0166075	0.95535	expressed protein
LOC_Os01g29330	1.24801	2.3862	0.935087	0.00305		0.825577	3.2323	1.96909	5e-05		0.811294	0.859508	0.0832868	0.84665		2.30317	1.70368	-0.434966	0.11	expressed protein
LOC_Os01g31370	1.33574	1.01173	-0.400808	0.08865		1.04471	2.16571	1.05174	5e-05		1.0267	1.46868	0.516504	0.0383		31.0212	55.7663	0.84614	5e-05	glycosyltransferase, putative, expressed
LOC_Os01g31570	8.2168	9.33271	0.18372	0.6046		20.6239	56.9052	1.46424	5e-05		20.2722	35.3015	0.800224	0.00365		9.99851	17.8824	0.838754	0.00755	expressed protein
LOC_Os01g31690	100.571	343.567	1.77238	5e-05		35.1635	21.7712	-0.691655	5e-05		34.5598	25.398	-0.444382	0.0009		70.2534	110.345	0.651379	5e-05	oxygen-evolving enhancer protein 1, chloroplast precursor, putative, expressed
LOC_Os01g31800	52.3311	56.6466	0.11432	0.3491		11.6881	26.9253	1.20393	5e-05		11.4872	18.2299	0.666281	0.0001		13.052	28.5128	1.12734	5e-05	Core histone H2A/H2B/H3/H4 domain containing protein, putative, expressed
LOC_Os01g31980	15.8509	8.87807	-0.836248	5e-05		39.6483	28.9196	-0.455208	5e-05		38.9683	34.0695	-0.193821	0.12415		18.0333	8.22769	-1.1321	5e-05	MATE efflux family protein, putative, expressed
LOC_Os01g32120	3.0712	6.90341	1.1685	5e-05		3.45422	2.87656	-0.264019	0.22075		3.39511	2.95271	-0.201422	0.3965		4.35424	5.76211	0.404175	0.0451	OsCML11 - Calmodulin-related calcium sensor protein, expressed
LOC_Os01g32380	28.1779	8.69698	-1.69598	5e-05		9.27363	14.5775	0.652536	0.0004		9.11429	13.2533	0.540149	0.0094		43.2379	27.904	-0.631827	5e-05	expressed protein
LOC_Os01g32460	3.62835	2.84842	-0.349151	0.162		1.77032	1.58307	-0.161288	0.6287		1.73969	1.66054	-0.0671767	0.8384		8.56737	2.51805	-1.76654	5e-05	expressed protein
LOC_Os01g32670	2.2749	8.16287	1.84328	5e-05		7.24248	3.17358	-1.19037	5e-05		7.11773	3.58102	-0.991048	0.00085		1.71942	2.27301	0.402679	0.24685	expressed protein
LOC_Os01g32830	0.345787	2.56427	2.89059	5e-05		0.422483	0.402109	-0.0713084	1		0.415326	0.541511	0.382744	1		0.630648	0.303195	-1.05659	0.0417	expressed protein
LOC_Os01g33040	6.30999	9.34583	0.566684	5e-05		1.57672	4.40613	1.48258	5e-05		1.54979	2.55935	0.723701	5e-05		4.27602	8.15626	0.93164	5e-05	kinesin motor domain containing protein, expressed
LOC_Os01g33090	11.4814	13.1598	0.19683	0.10415		17.9577	38.8597	1.11367	5e-05		17.6492	39.2788	1.15415	5e-05		24.7418	18.5616	-0.414631	0.00135	expressed protein
LOC_Os01g33360	0.0088011	0.112867	3.6808	1		0.0123848	0.753789	5.92752	0.15675		0.0121683	0.352716	4.8573	1		0.179221	3.23301	4.17307	5e-05	DnaK family protein, putative, expressed
LOC_Os01g34060	8.34236	10.1693	0.285696	0.03945		89.5178	34.6659	-1.36866	5e-05		87.9805	51.2524	-0.779564	5e-05		18.4687	12.3457	-0.581072	0.0001	MYB family transcription factor, putative, expressed
LOC_Os01g34560	8.00779	52.5616	2.71453	5e-05		16.4369	17.4949	0.0899963	0.42855		16.1549	19.0088	0.234693	0.08415		19.1908	10.6287	-0.852454	5e-05	3-ketoacyl-CoA synthase, putative, expressed
LOC_Os01g35330	0.132904	1.03623	2.96289	0.0272		1.59708	1.60365	0.00592705	0.97115		1.5695	1.31516	-0.255061	0.408		1.84492	257.16	7.12296	5e-05	circumsporozoite protein precursor, putative, expressed
LOC_Os01g36220	2.53505	3.37612	0.413354	0.0278		2.67975	0.446841	-2.58427	5e-05		2.63379	1.22857	-1.10016	5e-05		1.23131	0.579136	-1.08822	0.00185	bZIP transcription factor domain containing protein, expressed
LOC_Os01g36390	6.39076	11.3925	0.834026	5e-05		1.94642	5.7393	1.56005	5e-05		1.91295	3.7955	0.988494	5e-05		2.95338	7.71406	1.38512	5e-05	MCM4 - Putative minichromosome maintenance MCM complex subunit 4, expressed
LOC_Os01g36460	3.11759	11.0635	1.8273	5e-05		1.70761	1.21756	-0.487989	0.05085		1.67836	1.41798	-0.243213	0.3557		2.85065	2.75265	-0.05047	0.80645	MYB family transcription factor, putative, expressed
LOC_Os01g36640	4.04871	5.48637	0.43839	0.0003		6.28119	13.1507	1.06603	5e-05		6.17353	13.6844	1.14836	5e-05		6.7256	5.69182	-0.240773	0.0698	disease resistance protein RPM1, putative, expressed
LOC_Os01g36660	7.61635	8.64328	0.182479	0.1781		5.10712	10.7266	1.07061	5e-05		5.01933	9.43665	0.910779	5e-05		3.82552	4.87746	0.350475	0.0466	carboxyl-terminal peptidase, putative, expressed
LOC_Os01g36820	0	0.982451	inf	5e-05		0	0	0	1		0	0	0	1		0	0	0	1	expressed protein
LOC_Os01g36850	0	0	0	1		0	0	0	1		0	0	0	1		0	1.3334	inf	5e-05	transposon protein, putative, Pong sub-class, expressed
LOC_Os01g36950	220.545	250.087	0.181357	0.11665		226.595	513.146	1.17925	5e-05		222.707	331.466	0.573713	5e-05		398.081	472.367	0.246846	0.06225	N-rich protein, putative, expressed
LOC_Os01g37000	0.862899	3.71079	2.10446	5e-05		18.0267	24.0496	0.415879	0.00025		17.7174	13.5434	-0.387583	0.0063		1.54398	2.34427	0.602486	0.0099	carboxyl-terminal peptidase, putative, expressed
LOC_Os01g37350	0.779344	0.398347	-0.968234	5e-05		1.59284	2.65299	0.736016	5e-05		1.56547	1.49591	-0.0655789	0.69885		3.20884	1.52323	-1.07492	5e-05	retrotransposon protein, putative, Ty3-gypsy subclass, expressed
LOC_Os01g37380	0.132027	0.160244	0.279431	1		0.590874	0.86491	0.549698	0.0667		0.580682	0.621542	0.0981034	1		0.760288	0.294164	-1.36993	0.00095	transposon protein, putative, unclassified, expressed
LOC_Os01g37460	7.81194	0.677862	-3.52662	5e-05		0.761884	1.1763	0.62661	0.1009		0.748872	0.976089	0.382294	0.35915		2.54258	0.557267	-2.18986	5e-05	zinc finger family protein, putative, expressed
LOC_Os01g37490	5.11503	5.20351	0.0247421	0.88885		3.89172	1.03438	-1.91164	5e-05		3.82486	1.57318	-1.28173	5e-05		3.90576	2.0476	-0.931673	0.00015	dynein light chain type 1 domain containing protein, expressed
LOC_Os01g37590	0.241137	1.4813	2.61894	5e-05		2.32113	0.509743	-2.18699	5e-05		2.28134	0.88219	-1.37072	5e-05		0.820426	0.100487	-3.02936	0.00025	peptide transporter PTR2, putative, expressed
LOC_Os01g37690	43.8562	84.4257	0.944903	5e-05		13.3903	14.0175	0.0660315	0.5834		13.1604	10.552	-0.318695	0.03735		17.1552	8.03545	-1.09419	5e-05	sodium/calcium exchanger protein, putative, expressed
LOC_Os01g37750	1.42594	0.490672	-1.53908	0.0011		2.72395	1.34512	-1.01796	0.00055		2.67711	3.03034	0.1788	0.45815		5.61351	1.04381	-2.42705	5e-05	glutathione S-transferase, putative, expressed
LOC_Os01g38190	2.14157	4.48158	1.06534	5e-05		0.861515	0.362757	-1.24787	0.00455		0.846727	0.617725	-0.454931	0.1876		2.49739	2.5755	0.0444314	0.8344	plant protein of unknown function domain containing protein, expressed
LOC_Os01g38510	102.223	48.405	-1.07849	0.00055		121.476	168.706	0.473843	0.04595		119.39	150.52	0.334278	0.1964		60.8119	83.3321	0.454517	0.1001	protein transport protein Sec61 subunit beta, putative, expressed
LOC_Os01g38580	12.2868	9.18695	-0.419452	0.0008		13.2546	3.33603	-1.99029	5e-05		13.0268	5.14762	-1.33951	5e-05		14.208	7.61499	-0.899792	5e-05	beta,beta-carotene 9,10-dioxygenase, putative, expressed
LOC_Os01g39860	35.9456	32.8227	-0.131119	0.25675		9.519	25.886	1.44329	5e-05		9.35562	22.3003	1.25316	5e-05		46.9521	57.6001	0.294882	0.0152	1-aminocyclopropane-1-carboxylate oxidase protein, putative, expressed
LOC_Os01g39960	3.10686	9.07427	1.54632	5e-05		1.72099	0.999002	-0.784679	0.00135		1.69129	0.937276	-0.851579	0.001		1.1177	1.41436	0.339607	0.1541	lycopene epsilon cyclase, chloroplast precursor, putative, expressed
LOC_Os01g40260	0.198511	0.342503	0.786896	1		3.48129	11.4713	1.72034	5e-05		3.42148	8.45233	1.30473	5e-05		1.62378	1.83803	0.178801	0.50765	WRKY77, expressed
LOC_Os01g40550	6.6444	7.39297	0.154013	0.32995		1.25726	2.19384	0.80318	0.0032		1.23571	2.6486	1.09989	0.00035		3.94147	4.25911	0.111819	0.58245	hsp20/alpha crystallin family protein, putative, expressed
LOC_Os01g40660	11.8041	4.17339	-1.49999	5e-05		11.2872	8.079	-0.482437	0.00245		11.0932	14.9414	0.429643	0.01075		14.0768	6.9549	-1.01722	5e-05	methyltransferase, putative, expressed
LOC_Os01g40860	18.0578	15.4986	-0.220485	0.07205		4.90652	2.34798	-1.06328	5e-05		4.82225	1.85471	-1.37851	5e-05		6.51635	2.47353	-1.39749	5e-05	aldehyde dehydrogenase, putative, expressed
LOC_Os01g40870	0.525567	1.14526	1.12372	0.00055		2.59779	1.03192	-1.33196	5e-05		2.55331	1.21737	-1.0686	5e-05		0.773158	0.277185	-1.47991	0.00065	aldehyde dehydrogenase, putative, expressed
LOC_Os01g41120	4.64893	12.3457	1.40904	5e-05		4.3928	14.8058	1.75295	5e-05		4.31749	8.48082	0.974013	5e-05		20.0531	59.6414	1.57249	5e-05	retrotransposon protein, putative, Ty3-gypsy subclass, expressed
LOC_Os01g41160	4.6618	1.3815	-1.75466	5e-05		4.43615	4.07654	-0.121964	0.49935		4.36014	3.83839	-0.183873	0.37105		4.50919	4.96208	0.138077	0.48285	FAD dependent oxidoreductase domain containing protein, expressed
LOC_Os01g41240	0.0140829	0.180168	3.67732	1		1.13183	0.380717	-1.57187	0.00155		1.11244	0.224591	-2.30836	0.0018		1.17113	0.334471	-1.80794	0.00035	hydrolase, alpha/beta fold family domain containing protein, expressed
LOC_Os01g41420	0.783591	0.698801	-0.165219	0.555		6.11111	7.94921	0.379375	0.0029		6.0062	4.1427	-0.535881	0.0008		121.444	60.054	-1.01596	5e-05	transmembrane amino acid transporter protein, putative, expressed
LOC_Os01g41430	0.353057	0.535119	0.599957	1		1.4511	0.898005	-0.692347	0.00555		1.42619	0.883841	-0.690307	0.0111		3.68153	1.64576	-1.16155	5e-05	UDP-glucoronosyl and UDP-glucosyl transferase, putative, expressed
LOC_Os01g41565	0	0.720574	inf	5e-05		0	0	0	1		0	0	0	1		0	0	0	1	ATP-binding domain-containing protein, putative, expressed
LOC_Os01g41660	7.79685	8.54132	0.131568	0.4054		6.27879	19.9288	1.6663	5e-05		6.17139	14.9446	1.27596	5e-05		9.53581	15.6967	0.719029	5e-05	phosphoethanolamine/phosphocholine phosphatase, putative, expressed
LOC_Os01g41710	195.703	798.348	2.02836	5e-05		25.9098	16.1157	-0.685036	5e-05		25.465	20.4052	-0.319575	0.01985		189.071	193.032	0.0299122	0.80585	chlorophyll A-B binding protein, putative, expressed
LOC_Os01g41770	0.391395	0.316394	-0.306901	1		0.796838	1.78286	1.16184	5e-05		0.78315	1.04756	0.419669	0.06825		1.1637	2.40241	1.04576	5e-05	leucine rich repeat protein, putative, expressed
LOC_Os01g42070	7.43291	11.0401	0.570759	5e-05		1.18348	3.60257	1.606	5e-05		1.16318	2.23661	0.943242	5e-05		4.37517	8.20661	0.907448	5e-05	kinesin motor domain containing protein, putative, expressed
LOC_Os01g42090	0.0724023	0.305697	2.078	1		1.46791	1.85891	0.340694	0.2118		1.44276	1.28248	-0.169896	0.60145		2.72724	0.384284	-2.82719	5e-05	nodulin MtN3 family protein, putative, expressed
LOC_Os01g42190	0.618595	2.67241	2.11108	5e-05		2.60038	2.80418	0.108861	0.59705		2.55576	3.80069	0.57251	0.01045		0.580335	1.07341	0.88724	0.01425	heat shock protein DnaJ, putative, expressed
LOC_Os01g42210	0.287059	2.03679	2.82688	0.00665		4.73008	6.72363	0.507376	0.02395		4.64894	12.4472	1.42085	5e-05		0.472808	0.358543	-0.399107	1	LTPL47 - Protease inhibitor/seed storage/LTP family protein precursor, putative, expressed
LOC_Os01g42234	2.63698	4.05888	0.622192	0.0003		18.8389	34.9747	0.892594	5e-05		18.5157	45.2293	1.28851	5e-05		7.78987	9.67827	0.313149	0.03085	amino acid permease family protein, putative, expressed
LOC_Os01g42294	19.048	32.6707	0.778359	5e-05		15.9564	66.4706	2.05858	5e-05		15.6823	44.66	1.50984	5e-05		21.0979	26.9193	0.351543	0.00405	inactive receptor kinase At2g26730 precursor, putative, expressed
LOC_Os01g42330	0.143344	0.141919	-0.0144108	1		0.282053	1.06723	1.91983	5e-05		0.277176	0.720189	1.37758	0.0001		0.689128	1.39836	1.02089	5e-05	retrotransposon protein, putative, unclassified, expressed
LOC_Os01g42380	0.885023	0.840109	-0.0751379	0.68625		19.3748	57.7257	1.57503	5e-05		19.0423	43.1395	1.1798	5e-05		7.37907	5.81918	-0.342623	0.0095	pleiotropic drug resistance protein, putative, expressed
LOC_Os01g42520	298.243	286.176	-0.0595849	0.6053		236.815	552.159	1.22132	5e-05		232.748	489.449	1.07239	5e-05		522.868	755.175	0.530365	0.0003	expressed protein
LOC_Os01g42690	1.2171	1.15918	-0.0703469	0.8128		2.74639	2.90697	0.0819804	0.68895		2.6994	2.09627	-0.364818	0.1395		1.72658	0.768013	-1.16872	0.00065	OsPOP2 - Putative Prolyl Oligopeptidase homologue, expressed
LOC_Os01g42730	5.23014	4.80493	-0.122334	0.4031		23.249	48.7453	1.06809	5e-05		22.85	33.5471	0.553992	5e-05		16.7812	18.7753	0.161996	0.2099	GDSL-like lipase/acylhydrolase, putative, expressed
LOC_Os01g42790	0.107005	0.0631619	-0.760554	1		0.733133	1.65751	1.17687	0.00085		0.720504	1.55683	1.11153	0.00165		1.85109	3.85885	1.0598	5e-05	xylem cysteine proteinase 2 precursor, putative, expressed
LOC_Os01g42860	20.7184	14.4447	-0.520373	0.0051		160.674	51.6848	-1.63633	5e-05		157.921	54.1226	-1.5449	5e-05		41.0405	25.2529	-0.7006	0.0001	inhibitor I family protein, putative, expressed
LOC_Os01g42900	0.823912	2.25647	1.4535	5e-05		7.32685	6.07109	-0.271236	0.0376		7.20077	6.37574	-0.175559	0.23785		1.06261	1.47582	0.473903	0.044	ABC-2 type transporter domain containing protein, expressed
LOC_Os01g42960	11.0394	18.6463	0.75623	5e-05		10.2808	19.115	0.894749	5e-05		10.1044	16.1078	0.672776	5e-05		5.72897	11.8084	1.04346	5e-05	TTL1, putative, expressed
LOC_Os01g43010	0.592265	1.49027	1.33126	5e-05		0.432775	0.35026	-0.305188	1		0.425319	0.580005	0.447521	1		0.372333	0.408866	0.135035	1	transposon protein, putative, unclassified, expressed
LOC_Os01g43110	0.603727	0.786787	0.382075	0.1217		0.48992	1.20294	1.29595	5e-05		0.481465	1.01636	1.0779	0.00055		1.13511	1.4261	0.329252	0.1239	expressed protein
LOC_Os01g43160	116.206	112.046	-0.0525969	0.6365		78.1017	162.624	1.05811	5e-05		76.7603	137.233	0.838192	5e-05		105.819	128.203	0.276826	0.0202	polygalacturonase, putative, expressed
LOC_Os01g43280	3.64161	6.8156	0.904263	5e-05		4.43956	3.7333	-0.249966	0.08105		4.36324	3.67925	-0.245988	0.13715		8.23061	4.06004	-1.01951	5e-05	hydroquinone glucosyltransferase, putative, expressed
LOC_Os01g43320	1.71364	7.57858	2.14486	5e-05		2.07556	2.82124	0.442832	0.01555		2.03982	2.44869	0.263566	0.2037		1.2529	1.6961	0.436946	0.06345	transmembrane amino acid transporter protein, putative, expressed
LOC_Os01g43460	3.02085	1.2162	-1.31258	5e-05		3.11958	4.18661	0.424431	0.0022		3.06607	3.32376	0.116426	0.49475		6.31223	6.99605	0.148392	0.32175	C4-dicarboxylate transporter/malic acid transport protein, expressed
LOC_Os01g43590	0.753215	0.540129	-0.479758	0.1481		11.5893	3.78511	-1.61438	5e-05		11.3906	6.11875	-0.896531	5e-05		0.842038	0.777213	-0.115575	0.6981	HSF-type DNA-binding domain containing protein, expressed
LOC_Os01g43700	6.31562	1.93966	-1.70313	5e-05		11.75	6.67626	-0.815544	5e-05		11.5482	8.53653	-0.435944	0.00245		11.3871	8.0439	-0.501436	0.0004	cytochrome P450 72A1, putative, expressed
LOC_Os01g43844	15.1092	13.5048	-0.161949	0.1899		50.9808	116.329	1.19019	5e-05		50.1051	106.582	1.08894	5e-05		36.8447	30.6122	-0.267349	0.0297	cytochrome P450 72A1, putative, expressed
LOC_Os01g44050	4.03984	3.04306	-0.408779	0.0124		5.34601	2.54512	-1.07073	5e-05		5.25427	3.11643	-0.753594	5e-05		8.78466	5.3675	-0.710737	5e-05	siroheme synthase, putative, expressed
LOC_Os01g44069	10.0532	33.6742	1.74399	5e-05		4.69298	6.89065	0.554134	5e-05		4.61226	7.34134	0.670569	5e-05		5.94431	7.51011	0.337326	0.02675	glycerol-3-phosphate acyltransferase, putative, expressed
LOC_Os01g44110	13.7553	24.6258	0.840187	5e-05		11.8699	27.1593	1.19414	5e-05		11.6665	20.6872	0.826358	5e-05		12.1302	24.1648	0.994309	5e-05	serine/threonine-protein kinase, putative, expressed
LOC_Os01g44130	4.99861	3.67984	-0.441882	0.008		1.73431	3.50113	1.01346	5e-05		1.70449	3.24918	0.930734	5e-05		7.72307	4.96895	-0.636233	5e-05	aspartic proteinase oryzasin-1 precursor, putative, expressed
LOC_Os01g44390	3.16835	2.43962	-0.377076	0.24055		5.99082	12.9084	1.10748	5e-05		5.88845	11.1992	0.927438	0.00035		8.28874	6.9099	-0.262487	0.2406	MYB family transcription factor, putative, expressed
LOC_Os01g45200	9.05189	6.02005	-0.588444	0.0002		30.8489	10.6519	-1.5341	5e-05		30.3189	17.5608	-0.787855	5e-05		19.4326	13.9586	-0.477319	0.0009	cinnamoyl-CoA reductase-related, putative, expressed
LOC_Os01g45250	1.17849	1.1584	-0.0247989	0.9207		5.63297	4.42287	-0.348913	0.0202		5.53616	3.97672	-0.477305	0.00615		15.284	7.63399	-1.00151	5e-05	DUF1645 domain containing protein, putative, expressed
LOC_Os01g45320	0.0845526	0.145185	0.77997	1		0.183747	0.100095	-0.876346	1		0.180605	0.102404	-0.818566	1		0.975113	0.369646	-1.39942	0.00025	zinc finger family protein, putative, expressed
LOC_Os01g45380	6.07624	2.79835	-1.1186	5e-05		9.22065	4.82039	-0.935719	5e-05		9.06251	6.25087	-0.535853	0.0005		7.79924	2.37281	-1.71674	5e-05	protein kinase domain containing protein, expressed
LOC_Os01g45460	0.998607	1.66222	0.735122	0.0058		2.48136	8.70645	1.81095	5e-05		2.43873	6.63411	1.44377	5e-05		1.28005	1.36453	0.0921975	0.7214	serine esterase, putative, expressed
LOC_Os01g45470	999.926	273.758	-1.86892	5e-05		2410.8	1795.19	-0.425377	5e-05		2369.43	1897.73	-0.320266	0.0229		1107.63	462.76	-1.25914	5e-05	expressed protein
LOC_Os01g45550	9.42064	21.4604	1.18778	5e-05		28.7045	29.2451	0.0269173	0.7999		28.2113	28.0188	-0.00988159	0.9373		25.2935	42.5589	0.750698	5e-05	auxin efflux carrier component, putative, expressed
LOC_Os01g45640	271.481	127.599	-1.08924	5e-05		48.4047	32.2505	-0.585826	5e-05		47.5741	35.1996	-0.434619	0.00175		76.875	69.9981	-0.135198	0.2976	tat pathway signal sequence family protein, expressed
LOC_Os01g45900	10.5256	6.4147	-0.714455	5e-05		11.0649	11.8032	0.093193	0.42925		10.875	10.7234	-0.0202628	0.8891		9.44477	4.44753	-1.08651	5e-05	OsFBX20 - F-box domain containing protein, expressed
LOC_Os01g46120	3.12724	6.51944	1.05986	5e-05		1.6799	0.922419	-0.864881	0.0058		1.6511	1.25255	-0.398563	0.1772		1.41035	0.67037	-1.07303	0.0018	GDSL-like lipase/acylhydrolase, putative, expressed
LOC_Os01g46169	2.21129	5.28107	1.25594	5e-05		4.2641	6.15238	0.528902	0.01295		4.19089	6.28742	0.585212	0.005		2.31041	2.35503	0.0275963	0.9154	GDSL-like lipase/acylhydrolase, putative, expressed
LOC_Os01g46250	1.12377	0.95294	-0.23789	0.414		0.709468	0.672908	-0.0763274	0.81635		0.697275	0.765096	0.133913	0.71525		1.16544	0.474103	-1.29761	0.0009	lipase, putative, expressed
LOC_Os01g46340	22.6276	51.5962	1.18918	5e-05		15.1894	26.1555	0.784051	5e-05		14.9288	23.3786	0.647095	5e-05		16.728	21.1373	0.337527	0.21425	chloroplast unusual positioning protein, putative, expressed
LOC_Os01g46430	1.53231	1.1142	-0.4597	0.05325		0.901673	0.235114	-1.93924	0.00045		0.88614	0.248766	-1.83275	0.00075		0.441358	0.403636	-0.128895	1	glycosyl transferase, group 1 domain containing protein, expressed
LOC_Os01g46800	1.68488	0.894419	-0.913624	0.01705		4.20399	11.8029	1.48931	5e-05		4.13202	5.77832	0.483803	0.03255		11.24	15.5172	0.465232	0.00555	WRKY15, expressed
LOC_Os01g46870	11.341	8.5454	-0.408328	0.003		6.26799	6.8329	0.124496	0.35385		6.16024	5.93971	-0.052595	0.74645		7.04534	14.2951	1.02078	5e-05	AP2 domain containing protein, expressed
LOC_Os01g47130	2.39178	1.61509	-0.566471	0.0109		0.304725	1.01136	1.73072	0.00095		0.299516	0.638801	1.09273	1		0.958983	3.28499	1.77631	5e-05	expressed protein
LOC_Os01g47190	4.60446	5.68011	0.302889	0.11895		3.18038	1.90385	-0.740276	0.00535		3.12547	2.09118	-0.579755	0.036		2.98665	1.23413	-1.27504	0.0001	phosphoglycerate mutase, putative, expressed
LOC_Os01g47330	37.505	94.3299	1.33063	5e-05		16.8582	16.4701	-0.0335939	0.7847		16.5685	21.1226	0.350341	0.01665		19.5	28.2784	0.536222	0.0004	ribosomal protein L7/L12 C-terminal domain containing protein, expressed
LOC_Os01g47350	11.8416	26.0407	1.1369	5e-05		19.0441	23.2832	0.289948	0.0113		18.7172	23.9309	0.354509	0.00825		12.8436	18.8415	0.552865	0.0001	enoyl-CoA hydratase/isomerase family protein, putative, expressed
LOC_Os01g47360	1.7967	1.40633	-0.353413	0.30895		4.51416	5.16126	0.193264	0.37935		4.43692	8.80313	0.988459	0.0001		1.25936	2.99728	1.25097	0.00095	GATA zinc finger domain containing protein, expressed
LOC_Os01g47420	11.8588	9.38021	-0.338266	0.02545		5.38913	4.82585	-0.15927	0.3712		5.29651	4.80645	-0.140071	0.48295		3.85239	8.28956	1.10554	5e-05	pterin-4-alpha-carbinolamine dehydratase, putative, expressed
LOC_Os01g47470	3.31797	4.78552	0.528373	0.0005		4.88688	13.5874	1.47528	5e-05		4.80292	10.9576	1.18995	5e-05		3.14266	5.24352	0.73855	5e-05	serine/threonine-protein kinase, putative, expressed
LOC_Os01g47510	0	0.61683	inf	5e-05		0	0	0	1		0	0.0390246	inf	1		0	0.384805	inf	1	retrotransposon protein, putative, unclassified, expressed
LOC_Os01g47570	1.63556	2.37562	0.538522	0.1026		5.33859	11.8725	1.1531	5e-05		5.2472	12.1136	1.20701	5e-05		1.72481	6.94804	2.01016	5e-05	expressed protein
LOC_Os01g47580	1.20574	3.13548	1.37876	5e-05		18.3019	32.683	0.836547	5e-05		17.9877	42.8445	1.2521	5e-05		4.33308	10.1283	1.22493	5e-05	lipid phosphatase protein, putative, expressed
LOC_Os01g47630	1.87257	0.776202	-1.27051	0.0014		1.87183	0.504919	-1.89032	0.0004		1.83984	0.79638	-1.20805	0.0031		3.1653	1.31854	-1.26341	0.0001	expressed protein
LOC_Os01g47635	7.87459	3.78125	-1.05834	5e-05		0.533807	1.95063	1.86955	0.0001		0.524625	1.19964	1.19324	0.00945		3.94722	3.87214	-0.0277049	0.89685	expressed protein
LOC_Os01g47680	8.52952	7.42061	-0.200926	0.19835		8.05803	20.6332	1.35647	5e-05		7.91967	16.7211	1.07815	5e-05		13.4758	18.125	0.427615	0.00425	60S ribosomal protein L18a-1, putative, expressed
LOC_Os01g47780	122.621	310.346	1.33967	5e-05		77.2429	135.829	0.814313	5e-05		75.9163	85.6604	0.174218	0.16585		116.299	194.6	0.742676	5e-05	fasciclin domain containing protein, expressed
LOC_Os01g48000	1.26653	2.16869	0.775942	5e-05		3.31363	6.88636	1.05533	5e-05		3.25668	5.31087	0.705544	5e-05		2.96946	5.20149	0.808726	5e-05	S-locus-like receptor protein kinase, putative, expressed
LOC_Os01g48040	2.11419	1.16139	-0.864244	5e-05		1.88825	6.53843	1.7919	5e-05		1.85591	4.45939	1.26472	5e-05		4.88573	6.39791	0.389028	0.01035	S-locus-like receptor protein kinase, putative, expressed
LOC_Os01g48120	0	1.16711	inf	5e-05		0	0	0	1		0	0	0	1		0	0	0	1	expressed protein
LOC_Os01g48360	11.5766	5.36857	-1.1086	5e-05		22.1131	13.2526	-0.73863	5e-05		21.7332	17.9507	-0.275858	0.0943		8.81625	6.84537	-0.365036	0.0889	expressed protein
LOC_Os01g48550	2.56944	0.884087	-1.53919	5e-05		0.183384	0.399543	1.12349	1		0.180222	0.268259	0.573853	1		0.596869	0.971919	0.703421	0.0327	expressed protein
LOC_Os01g48620	0	0.286729	inf	1		0.00717424	0.268059	5.22358	1		0.00704915	0.0315655	2.16283	1		0.15886	0.9405	2.56568	5e-05	expressed protein
LOC_Os01g48740	9.17463	8.97254	-0.0321335	0.8439		73.6356	96.9482	0.396812	0.0002		72.3714	77.0221	0.0898528	0.48035		11.9288	25.7862	1.11215	5e-05	aspartyl protease family protein, putative, expressed
LOC_Os01g48750	21.4094	22.1511	0.0491381	0.69895		37.3615	49.979	0.41977	0.0001		36.7197	36.9013	0.00711856	0.95655		23.3691	50.0876	1.09985	5e-05	aspartic proteinase nepenthesin-2 precursor, putative, expressed
LOC_Os01g48800	2.70075	0.89844	-1.58787	5e-05		0.138708	0.59914	2.11084	1		0.136329	0.280673	1.0418	1		0.540239	0.331391	-0.705066	1	purine permease, putative, expressed
LOC_Os01g48874	0.825272	1.82549	1.14534	5e-05		4.91994	7.01201	0.511188	0.0001		4.83549	5.58333	0.207462	0.1629		1.65138	1.72102	0.0595912	0.7792	wax synthase, putative, expressed
LOC_Os01g48940	0.261925	0.21152	-0.30836	1		1.36605	1.31699	-0.0527587	0.88205		1.34259	3.97233	1.56497	0.0004		0.201751	0.288693	0.516962	1	expressed protein
LOC_Os01g48960	9.28261	7.80212	-0.250664	0.0299		45.7969	21.8464	-1.06785	5e-05		45.0108	36.6141	-0.297871	0.02505		12.6693	10.0097	-0.339929	0.005	glutamate synthase, chloroplast precursor, putative, expressed
LOC_Os01g49120	3.43966	2.8562	-0.268169	0.1729		11.33	9.51784	-0.251446	0.04195		11.1355	12.0112	0.109212	0.4394		6.48261	2.9845	-1.11908	5e-05	MATE efflux family protein, putative, expressed
LOC_Os01g49200	17.5925	24.1712	0.458328	0.0001		3.11065	7.29899	1.23048	5e-05		3.05711	5.28519	0.789786	5e-05		9.76803	18.0482	0.885716	5e-05	microtubule associated protein, putative, expressed
LOC_Os01g49240	0.400486	0.833003	1.05657	0.00345		0.189556	1.10671	2.54558	5e-05		0.186297	1.52013	3.02852	5e-05		0.240737	2.15348	3.16114	5e-05	limonoid UDP-glucosyltransferase, putative, expressed
LOC_Os01g49310	3.03722	5.08771	0.744264	5e-05		41.2793	19.2197	-1.10283	5e-05		40.5712	29.0896	-0.479949	5e-05		3.01698	2.41284	-0.322372	0.05365	expressed protein
LOC_Os01g49360	3.37697	4.34181	0.362568	0.02225		2.17721	3.0431	0.483058	0.00535		2.13984	4.55143	1.08881	5e-05		3.2787	3.08047	-0.0899767	0.6263	FAD-binding and arabino-lactone oxidase domains containing protein, putative, expressed
LOC_Os01g49370	3.42064	3.03074	-0.174597	0.42615		1.21434	4.44966	1.87353	5e-05		1.19359	3.42586	1.52116	5e-05		5.16899	7.78186	0.590231	0.0036	expressed protein
LOC_Os01g49529	26.5844	33.8536	0.348731	0.02675		41.0474	84.6717	1.04459	5e-05		40.3417	55.5953	0.462689	0.0055		62.4265	57.7389	-0.112617	0.53095	OsWAK10d - OsWAK receptor-like cytoplasmic kinase OsWAK-RLCK, expressed
LOC_Os01g49614	1.36098	1.53452	0.17314	0.53515		2.38753	10.8863	2.18892	5e-05		2.34642	5.33448	1.18488	5e-05		12.3342	18.1099	0.554115	0.0003	Protein kinase domain containing protein, expressed
LOC_Os01g49630	0.0418967	0	inf	1		0.262202	0.544665	1.05469	1		0.257726	1.75514	2.76768	5e-05		0.172626	0.217274	0.331861	1	proteophosphoglycan ppg4, putative, expressed
LOC_Os01g49640	23.0035	10.8401	-1.08548	5e-05		5.37664	7.79698	0.536211	0.0067		5.28404	8.4515	0.677565	0.00155		4.78674	3.44817	-0.473213	0.05305	LTPL149 - Protease inhibitor/seed storage/LTP family protein precursor, expressed
LOC_Os01g49710	3.69094	2.92811	-0.33402	0.13955		5.0208	10.357	1.04462	5e-05		4.93471	9.44329	0.936324	5e-05		3.95548	4.12435	0.0603137	0.77815	glutathione S-transferase, putative, expressed
LOC_Os01g49720	4.79024	3.9193	-0.289502	0.1374		2.65659	10.1407	1.93251	5e-05		2.61089	9.46776	1.85848	5e-05		1.99047	4.56657	1.198	5e-05	glutathione S-transferase, putative, expressed
LOC_Os01g49740	0.66914	1.4166	1.08205	5e-05		0.512943	0.25088	-1.0318	1		0.504225	0.354688	-0.507516	1		2.19477	1.93298	-0.183247	0.3588	expressed protein
LOC_Os01g50100	0.61553	0.210868	-1.54548	5e-05		3.56647	4.91559	0.462867	0.00015		3.50529	3.97025	0.179694	0.21155		1.90398	1.86637	-0.0287822	0.865	ABC transporter, ATP-binding protein, putative, expressed
LOC_Os01g50170	0.247711	0.164516	-0.590424	1		0.445924	1.46244	1.71351	5e-05		0.438303	0.699044	0.673453	0.0797		0.987762	1.14289	0.210445	0.444	eukaryotic aspartyl protease domain containing protein, expressed
LOC_Os01g50200	4.27691	8.72297	1.02825	5e-05		4.08333	2.36417	-0.78841	5e-05		4.01316	3.15336	-0.34785	0.0491		1.69499	1.5101	-0.166632	0.45345	UDP-glucoronosyl and UDP-glucosyl transferase domain containing protein, expressed
LOC_Os01g50259	0.748364	0.464111	-0.689269	0.1059		0.688265	2.55001	1.88947	5e-05		0.676416	2.17639	1.68595	0.0001		6.59736	11.8059	0.83955	5e-05	expressed protein
LOC_Os01g50350	0.543204	0.237137	-1.19577	1		1.28247	1.03937	-0.303209	0.4337		1.26058	0.768432	-0.714101	0.11355		8.30153	2.97466	-1.48065	5e-05	expressed protein
LOC_Os01g50400	2.61188	2.4901	-0.0688866	0.7365		64.2005	16.1285	-1.99297	5e-05		63.0984	37.5674	-0.748123	5e-05		41.6138	20.4615	-1.02415	5e-05	STE_MEKK_ste11_MAP3K.5 - STE kinases include homologs to sterile 7, sterile 11 and sterile 20 from yeast, expressed
LOC_Os01g50410	8.11422	5.9155	-0.455952	0.0031		80.5069	37.0511	-1.1196	5e-05		79.1242	48.6254	-0.702409	5e-05		127.424	99.8876	-0.351254	0.00355	STE_MEKK_ste11_MAP3K.6 - STE kinases include homologs to sterile 7, sterile 11 and sterile 20 from yeast, expressed
LOC_Os01g50420	2.02239	0.880419	-1.1998	5e-05		21.5067	9.52347	-1.17522	5e-05		21.1378	10.3345	-1.03235	5e-05		95.9114	59.3068	-0.693504	5e-05	STE_MEKK_ste11_MAP3K.7 - STE kinases include homologs to sterile 7, sterile 11 and sterile 20 from yeast, expressed
LOC_Os01g50530	0.548192	5.06827	3.20874	5e-05		1.15422	0.908325	-0.345638	0.2718		1.13437	0.660294	-0.780707	0.0349		1.53767	1.15015	-0.418924	0.1334	cytochrome P450, putative, expressed
LOC_Os01g50610	0.948412	0.567494	-0.740908	0.01945		2.44124	0.994948	-1.29492	5e-05		2.39928	1.71052	-0.488164	0.03315		0.463036	0.686695	0.568544	0.0972	SAM dependent carboxyl methyltransferase, putative, expressed
LOC_Os01g50720	21.9209	29.7144	0.438854	0.00035		12.4662	37.1317	1.57462	5e-05		12.2525	34.3129	1.48567	5e-05		19.9485	50.2849	1.33384	5e-05	MYB family transcription factor, putative, expressed
LOC_Os01g50820	0.496307	1.36714	1.46186	5e-05		1.53205	1.68968	0.141286	0.47335		1.50562	1.42581	-0.0785734	0.7298		1.13873	1.36417	0.260598	0.261	transporter, major facilitator family, putative, expressed
LOC_Os01g50910	77.7462	30.4728	-1.35125	5e-05		153.057	25.943	-2.56066	5e-05		150.429	32.7254	-2.2006	5e-05		90.3178	50.44	-0.840442	5e-05	late embryogenesis abundant protein, group 3, putative, expressed
LOC_Os01g50940	13.0888	15.4716	0.241287	0.05455		105.311	38.5259	-1.45075	5e-05		103.502	53.6171	-0.948899	5e-05		168.901	80.2988	-1.07273	5e-05	helix-loop-helix DNA-binding domain containing protein, expressed
LOC_Os01g50990	0.162753	0.113428	-0.520902	1		0.660167	1.53569	1.21798	0.00085		0.648793	1.06855	0.71982	0.0528		0.778667	2.50166	1.6838	5e-05	FBD domain containing protein, putative, expressed
LOC_Os01g51020	84.3526	40.8913	-1.04464	5e-05		16.7203	17.954	0.102701	0.4218		16.4337	12.5455	-0.389495	0.0165		22.7828	27.3575	0.263993	0.0753	60S ribosomal protein L28-1, putative, expressed
LOC_Os01g51060	4.74087	6.1493	0.375271	0.00565		2.19124	6.48943	1.56635	5e-05		2.1535	4.90945	1.18888	5e-05		3.31178	4.34249	0.390915	0.0179	hydrolase, putative, expressed
LOC_Os01g51140	1.76757	2.61077	0.562709	0.0027		1.7341	3.03304	0.806583	5e-05		1.7044	2.23126	0.388596	0.061		1.26078	2.69958	1.09841	5e-05	helix-loop-helix DNA-binding domain containing protein, expressed
LOC_Os01g51210	9.47674	11.0117	0.216579	0.1338		18.5923	9.16801	-1.02003	5e-05		18.2732	9.36358	-0.964594	5e-05		4.89328	6.90269	0.496359	0.00745	uncharacterized protein PA4923, putative, expressed
LOC_Os01g51310	1.65483	2.07278	0.324884	0.19325		0.904714	0.531771	-0.766656	0.0568		0.889054	0.939743	0.0799965	0.8236		4.55871	1.29506	-1.8156	5e-05	expressed protein
LOC_Os01g51360	16.5706	40.3038	1.28229	5e-05		19.5004	48.2446	1.30687	5e-05		19.1651	41.1907	1.10384	5e-05		27.8354	46.8464	0.751017	5e-05	lipase, putative, expressed
LOC_Os01g51400	0.485736	1.38055	1.507	5e-05		0.0573317	0.0402136	-0.511647	1		0.0563302	0.129936	1.20582	1		0.0793782	0.240931	1.60181	1	Leucine Rich Repeat family protein, expressed
LOC_Os01g51570	103.711	74.0416	-0.486157	5e-05		133.225	355.053	1.41417	5e-05		130.938	244.322	0.899904	5e-05		158.162	181.689	0.200063	0.0991	glycosyl hydrolases family 17, putative, expressed
LOC_Os01g51670	7.20077	2.15168	-1.74269	5e-05		10.7094	11.3265	0.080826	0.53745		10.5253	8.66832	-0.280041	0.0852		100.85	91.8279	-0.13521	0.2615	expressed protein
LOC_Os01g51690	0.316624	0.0802969	-1.97935	1		1.14385	2.8575	1.32086	5e-05		1.12414	1.36731	0.28252	0.3781		5.90195	2.14488	-1.46029	5e-05	WRKY26, expressed
LOC_Os01g51780	1.59215	0.858299	-0.891422	0.0071		0.873984	1.95594	1.16218	0.0011		0.859048	1.07525	0.323867	0.3639		2.73879	1.2026	-1.18739	0.0001	auxin efflux carrier component, putative, expressed
LOC_Os01g51840	31.909	49.7965	0.642082	5e-05		8.40231	20.0906	1.25766	5e-05		8.25803	17.2581	1.06341	5e-05		20.7873	36.4929	0.811916	5e-05	IQ calmodulin-binding motif family protein, putative, expressed
LOC_Os01g51870	28.227	12.0514	-1.22787	5e-05		41.7069	12.664	-1.71955	5e-05		40.9902	26.239	-0.643567	5e-05		51.7725	14.8727	-1.79952	5e-05	methyltransferase, putative, expressed
LOC_Os01g51890	3.73362	3.84207	0.0413112	0.77275		5.8768	22.8806	1.96102	5e-05		5.77602	13.7651	1.25287	5e-05		5.86868	8.55734	0.544127	5e-05	endonuclease/exonuclease/phosphatase family domain containing protein, expressed
LOC_Os01g51920	31.2621	17.0517	-0.874499	5e-05		70.8823	193.724	1.4505	5e-05		69.6658	169.577	1.28342	5e-05		126.427	54.5839	-1.21176	5e-05	phosphotransferase, putative, expressed
LOC_Os01g52030	7.05105	7.73158	0.132926	0.4755		1.92765	4.97592	1.36812	5e-05		1.89448	4.26814	1.1718	0.0006		6.76891	13.7884	1.02646	5e-05	zinc finger A20 and AN1 domain-containing stress-associated protein, putative, expressed
LOC_Os01g52140	1.10123	1.38341	0.329113	0.10935		0.821028	1.97766	1.26829	5e-05		0.806908	1.60281	0.990132	0.0002		0.727367	1.01706	0.483653	0.0487	expressed protein
LOC_Os01g52160	9.22934	10.6299	0.203835	0.2038		3.17596	3.55814	0.163934	0.46655		3.1216	4.18078	0.421487	0.0759		1.8534	7.1058	1.93882	5e-05	heavy metal-associated domain containing protein, expressed
LOC_Os01g52240	14.287	124.947	3.12855	5e-05		0	0	0	1		0	0	0	1		19.1606	18.335	-0.0635428	0.79985	chlorophyll A-B binding protein, putative, expressed
LOC_Os01g52260	31.8088	19.9589	-0.672392	5e-05		126.523	54.5273	-1.21434	5e-05		124.351	72.3362	-0.781624	5e-05		166.281	118.634	-0.487105	5e-05	serine acetyltransferase protein, putative, expressed
LOC_Os01g52410	0.15709	0.246823	0.651878	1		1.46919	5.84656	1.99257	5e-05		1.44396	3.93337	1.44573	5e-05		0.458388	0.833842	0.863207	0.03515	myb-like DNA-binding domain containing protein, putative, expressed
LOC_Os01g52594	43.3152	18.6619	-1.21477	5e-05		74.8988	209.325	1.48273	5e-05		73.6124	187.885	1.35183	5e-05		176.411	202.955	0.20222	0.0942	expressed protein
LOC_Os01g52710	9.1169	10.8351	0.249096	0.0471		13.1621	27.5214	1.06417	5e-05		12.9362	28.2693	1.12782	5e-05		21.6005	39.0461	0.854117	5e-05	glycosyl transferase 8 domain containing protein, putative, expressed
LOC_Os01g52730	2.45726	1.58221	-0.635107	0.0984		9.86153	2.93425	-1.74882	5e-05		9.69249	4.24073	-1.19255	5e-05		15.3799	10.4028	-0.564067	0.00015	DUF584 domain containing protein, putative, expressed
LOC_Os01g52770	23.8526	71.0901	1.5755	5e-05		22.9974	37.6013	0.709312	5e-05		22.6028	27.9675	0.307254	0.0449		24.1824	19.5389	-0.307602	0.54975	GDSL-like lipase/acylhydrolase, putative, expressed
LOC_Os01g52900	0.0871947	0.0804454	-0.116231	1		0.100532	1.05549	3.39219	0.0008		0.0988034	0.831555	3.07318	0.0006		0.644542	1.56041	1.27558	5e-05	expressed protein
LOC_Os01g52980	1.09798	1.48117	0.431888	0.07295		5.38936	2.30786	-1.22356	5e-05		5.29689	3.2244	-0.716117	5e-05		2.10686	1.14804	-0.875927	0.00035	OsFBX23 - F-box domain containing protein, expressed
LOC_Os01g53030	1.99937	2.56471	0.359254	0.2092		0.673976	1.72706	1.35755	0.0059		0.662301	1.22836	0.891171	0.06555		0.558504	2.1356	1.93501	0.0005	expressed protein
LOC_Os01g53040	2.29861	0.776479	-1.56575	5e-05		6.19709	2.11973	-1.54771	5e-05		6.09077	3.59777	-0.759523	5e-05		4.78815	0.746315	-2.68161	5e-05	WRKY14, expressed
LOC_Os01g53160	3.01106	6.05464	1.00777	5e-05		2.0462	2.8349	0.470351	0.02355		2.01111	2.8712	0.513659	0.0251		5.69752	6.71954	0.23803	0.167	DUF623 domain containing protein, expressed
LOC_Os01g53210	4.8153	6.16696	0.356936	0.4439		6.60313	9.11753	0.465493	0.29535		6.48922	4.58378	-0.501506	0.3504		3.43977	12.5468	1.86693	0.00065	metal transporter Nramp3, putative, expressed
LOC_Os01g53240	26.3702	57.259	1.11859	5e-05		14.9521	24.4498	0.709479	5e-05		14.6951	22.8597	0.637475	5e-05		22.3843	24.0812	0.105417	0.41065	BURP domain containing protein, expressed
LOC_Os01g53330	0.32509	0.94226	1.53529	0.0002		1.06963	1.59381	0.575364	0.0147		1.05121	1.52822	0.539792	0.03735		0.656616	0.657511	0.00196484	0.9722	anthocyanidin 5,3-O-glucosyltransferase, putative, expressed
LOC_Os01g53370	0.23373	0.616663	1.39964	1		0.37648	0.451945	0.263573	1		0.370039	0.2449	-0.595484	1		1.08357	0.388958	-1.47811	0.0001	anthocyanidin 5,3-O-glucosyltransferase, putative, expressed
LOC_Os01g53390	0.973267	2.08904	1.10193	5e-05		2.18375	1.50365	-0.538338	0.00785		2.14628	1.27163	-0.755158	0.0011		3.2706	1.60465	-1.0273	5e-05	glucosyltransferase, putative, expressed
LOC_Os01g53460	6.51398	3.25663	-1.00016	5e-05		0.77853	1.33415	0.777095	0.26675		0.765102	0.785588	0.0381204	0.95605		2.35056	2.20419	-0.0927523	0.91045	anthocyanidin 5,3-O-glucosyltransferase, putative, expressed
LOC_Os01g53500	12.2047	18.4349	0.594997	0.00045		3.55362	7.15857	1.01038	0.00035		3.4925	7.91229	1.17983	0.00015		7.15368	17.6222	1.30063	5e-05	RING-H2 finger protein ATL2M, putative, expressed
LOC_Os01g53730	62.8366	24.6526	-1.34987	5e-05		112.379	138.916	0.305839	0.0045		110.45	122.246	0.146393	0.28335		418.836	222.429	-0.913043	5e-05	expressed protein
LOC_Os01g53770	2.69869	0.51776	-2.3819	0.0011		1.05806	1.04457	-0.0185062	0.9499		1.04014	1.56932	0.593365	0.17405		5.29145	2.23801	-1.24145	5e-05	expressed protein
LOC_Os01g53779	107.506	45.0736	-1.25406	5e-05		52.9685	94.0949	0.828981	5e-05		52.0604	64.2423	0.303339	0.0151		98.3363	90.1101	-0.126034	0.2927	expressed protein
LOC_Os01g53790	4.15399	4.98431	0.262896	0.10705		4.44882	11.6229	1.38547	5e-05		4.37254	7.68527	0.813624	5e-05		5.42009	6.8805	0.344198	0.0369	stress-induced protein, putative, expressed
LOC_Os01g53840	6.48717	9.18967	0.502424	0.0002		8.18093	17.093	1.06306	5e-05		8.04088	16.1108	1.0026	5e-05		7.46726	7.93399	0.0874667	0.5386	protein kinase family protein, putative, expressed
LOC_Os01g53920	0.342385	0.45297	0.403795	1		2.71824	8.00272	1.55782	5e-05		2.67152	5.30776	0.990441	0.0033		4.06886	7.52937	0.887904	0.0019	receptor-like protein kinase 5 precursor, putative, expressed
LOC_Os01g53940	20.852	11.5612	-0.850897	0.00075		22.6019	10.6568	-1.08468	5e-05		22.2128	10.087	-1.13889	0.0002		7.99743	8.54842	0.0961204	0.74265	expressed protein
LOC_Os01g53990	6.54569	5.76609	-0.182953	0.2444		9.2552	25.6675	1.47161	5e-05		9.09618	19.5631	1.1048	5e-05		28.4769	32.9133	0.208878	0.1025	pectinesterase, putative, expressed
LOC_Os01g54090	2.35914	2.73739	0.21454	0.286		1.11908	2.23969	1.00099	0.0003		1.09986	1.75518	0.674291	0.0211		0.526353	1.07228	1.02659	0.0052	expressed protein
LOC_Os01g54300	33.0079	32.3955	-0.0270176	0.8115		12.8391	12.1536	-0.0791648	0.49025		12.6185	14.5541	0.205885	0.1306		32.4723	15.9943	-1.02165	5e-05	OsMan02 - Endo-Beta-Mannanase, expressed
LOC_Os01g54470	1.6025	4.11408	1.36024	0.0006		4.23135	6.45873	0.610133	0.15075		4.15878	6.15383	0.565324	0.3037		4.08438	4.0256	-0.020913	0.96915	GDSL-like lipase/acylhydrolase, putative, expressed
LOC_Os01g54570	5.1799	4.06242	-0.350585	0.07405		13.1275	21.6743	0.723393	5e-05		12.9018	23.0669	0.838251	5e-05		14.7467	3.92791	-1.90856	5e-05	DUF623 domain containing protein, expressed
LOC_Os01g54630	1.2971	1.05042	-0.304321	0.24415		0.240632	0.85234	1.8246	0.00105		0.236529	0.372223	0.654149	1		1.27285	3.12748	1.29694	5e-05	leucine rich repeat family protein, putative, expressed
LOC_Os01g54700	2.50172	3.81851	0.610091	0.00025		14.1171	65.3044	2.20973	5e-05		13.8748	47.6695	1.7806	5e-05		12.7677	22.2679	0.802471	5e-05	retrotransposon protein, putative, unclassified, expressed
LOC_Os01g54880	25.6584	16.8545	-0.6063	5e-05		26.8733	13.1127	-1.03521	5e-05		26.4131	15.9544	-0.727297	5e-05		15.0194	11.493	-0.386071	0.012	glucosidase 2 subunit beta precursor, putative, expressed
LOC_Os01g54990	17.893	19.5427	0.127234	0.271		15.1553	32.3117	1.09223	5e-05		14.8953	27.8546	0.903061	5e-05		17.7219	19.3605	0.127585	0.31005	auxin response factor, putative, expressed
LOC_Os01g55000	55.4768	146.001	1.39603	5e-05		13.1785	15.1896	0.204895	0.09595		12.9526	13.7696	0.0882503	0.54245		33.2039	22.8313	-0.540337	5e-05	expressed protein
LOC_Os01g55100	29.2203	73.8329	1.33729	5e-05		52.6414	37.9704	-0.471322	5e-05		51.737	39.7887	-0.378838	0.0031		8.82386	15.2834	0.792484	5e-05	slTCP3, putative, expressed
LOC_Os01g55160	13.6703	17.4511	0.352279	0.01235		63.7923	23.3968	-1.44707	5e-05		62.6963	37.6819	-0.734508	5e-05		86.6955	73.1771	-0.244565	0.0491	expressed protein
LOC_Os01g55220	64.9231	107.874	0.732547	0.0517		291.785	660.513	1.17868	5e-05		286.782	1160.57	2.01681	5e-05		31.0138	56.1918	0.85745	0.06965	expressed protein
LOC_Os01g55320	1.84392	1.84324	-0.000538588	0.9449		3.52933	15.0918	2.0963	5e-05		3.4687	8.48433	1.29041	0.0006		11.6603	16.3894	0.491158	0.0192	heavy metal-associated domain containing protein, expressed
LOC_Os01g55370	16.969	6.86367	-1.30585	5e-05		97.9159	78.8316	-0.31277	0.00175		96.2344	84.5023	-0.187562	0.13675		52.4486	24.7904	-1.08113	5e-05	expressed protein
LOC_Os01g55500	26.3117	25.7454	-0.0313899	0.78185		18.7764	58.2367	1.63301	5e-05		18.4539	42.5016	1.20359	5e-05		21.2064	30.4799	0.523361	0.00015	nucleobase-ascorbate transporter, putative, expressed
LOC_Os01g55510	6.86606	4.22774	-0.699595	0.00285		264.502	130.825	-1.01563	5e-05		259.964	124.899	-1.05755	5e-05		256.46	142.357	-0.849222	5e-05	dynein light chain type 1 domain containing protein, expressed
LOC_Os01g55750	4.53119	11.5973	1.35582	5e-05		4.49332	5.77441	0.361892	0.01085		4.41621	4.02746	-0.132936	0.4419		2.55389	2.74163	0.102337	0.6145	TCP family transcription factor, putative, expressed
LOC_Os01g55799	3.37978	3.7777	0.160578	0.3106		11.0593	4.76904	-1.21348	5e-05		10.8697	6.92121	-0.651211	5e-05		6.13345	5.73595	-0.0966668	0.53305	exo70 exocyst complex subunit domain containing protein, expressed
LOC_Os01g56020	4.30477	6.45639	0.584794	5e-05		1.34465	3.04988	1.18152	5e-05		1.32161	2.47526	0.905285	5e-05		3.14197	5.23667	0.736979	5e-05	expressed protein
LOC_Os01g56220	3.25062	1.81143	-0.843586	0.0036		2.34311	5.24633	1.16288	5e-05		2.30289	4.49089	0.963556	0.0007		12.528	15.9826	0.35135	0.03645	expressed protein
LOC_Os01g56240	2.53546	2.34938	-0.109968	0.7823		1.7254	8.90104	2.36705	5e-05		1.69588	3.2532	0.939831	0.0463		37.0669	32.8538	-0.174071	0.28935	OsSAUR2 - Auxin-responsive SAUR gene family member, expressed
LOC_Os01g56300	21.5343	26.6632	0.308214	0.00595		36.2616	86.0809	1.24725	5e-05		35.6388	62.6763	0.81447	5e-05		47.5179	54.8177	0.206172	0.08805	expressed protein
LOC_Os01g56330	26.3866	44.8161	0.764215	5e-05		32.8157	107.964	1.71809	5e-05		32.2523	76.9112	1.25379	5e-05		99.6458	168.895	0.761249	5e-05	TKL_IRAK_CrRLK1L-1.5 - The CrRLK1L-1 subfamily has homology to the CrRLK1L homolog, expressed
LOC_Os01g56360	6.87356	8.83442	0.362077	0.10495		5.11597	9.15368	0.839345	5e-05		5.02821	8.67359	0.786584	0.00095		3.64725	7.43726	1.02796	0.0003	wax synthase, putative, expressed
LOC_Os01g56420	4.77105	6.14569	0.365269	0.0633		42.282	7.38908	-2.51658	5e-05		41.5571	8.76302	-2.2456	5e-05		7.23872	3.17503	-1.18897	5e-05	ctr copper transporter family protein, putative, expressed
LOC_Os01g56450	0.288223	0.674319	1.22625	1		1.42021	1.8646	0.392761	0.13625		1.39581	2.74797	0.977263	0.0009		2.64458	0.344777	-2.9393	5e-05	DUF567 domain containing protein, putative, expressed
LOC_Os01g56660	0.479568	0.328505	-0.545821	1		0.200424	0.249359	0.315169	1		0.197025	0.113529	-0.795319	1		1.9256	0.70994	-1.43954	5e-05	expressed protein
LOC_Os01g56690	0	0.103897	inf	1		3.8934	8.22892	1.07967	5e-05		3.82649	7.35232	0.942178	0.0001		0.963608	1.48083	0.619884	0.08855	helix-loop-helix DNA-binding domain containing protein, expressed
LOC_Os01g56780	3.40085	4.01465	0.23938	0.089		13.8468	3.30754	-2.06572	5e-05		13.6091	5.55674	-1.29226	5e-05		21.9508	15.8133	-0.473136	0.0002	plus-3 domain containing protein, expressed
LOC_Os01g56810	0.699553	1.43111	1.03263	0.0001		12.9996	13.498	0.0542777	0.64495		12.7767	13.1425	0.0407262	0.7674		19.13	4.66924	-2.03458	5e-05	cytokinin dehydrogenase precursor, putative, expressed
LOC_Os01g56870	1.28347	1.06815	-0.264942	0.20325		0.267175	0.911098	1.76982	5e-05		0.262619	0.380087	0.533358	1		0.559947	0.70414	0.330573	0.2304	expressed protein
LOC_Os01g56940	0.65623	1.11131	0.759992	0.00085		0.346617	1.20118	1.79304	5e-05		0.34069	0.705399	1.04998	0.0011		0.515329	1.12619	1.12789	5e-05	flap endonuclease, putative, expressed
LOC_Os01g57004	41.8453	21.0468	-0.991466	5e-05		9.48749	22.9569	1.27483	5e-05		9.3247	26.7067	1.51808	5e-05		14.5742	10.6011	-0.45921	0.02025	adhesive/proline-rich protein, putative, expressed
LOC_Os01g57040	11.495	10.3509	-0.151243	0.46665		12.7434	87.2369	2.77519	5e-05		12.5251	42.528	1.76359	5e-05		14.4405	22.2983	0.626814	0.00175	expressed protein
LOC_Os01g57050	5.1039	2.74541	-0.894581	0.00015		1.66028	0.85123	-0.963805	0.01185		1.63186	0.876182	-0.89721	0.0214		3.94629	0.547569	-2.84938	5e-05	expressed protein
LOC_Os01g57082	0.65552	0.317828	-1.04439	0.0008		0.504391	0.56779	0.170815	1		0.495732	0.382927	-0.372489	1		1.361	0.932829	-0.54498	0.0107	insulin-degrading enzyme, putative, expressed
LOC_Os01g57240	10.0095	6.4029	-0.644571	5e-05		26.1877	12.7986	-1.0329	5e-05		25.7384	15.1595	-0.763701	5e-05		21.07	9.80422	-1.10372	5e-05	expressed protein
LOC_Os01g57599	0.595371	1.2616	1.08339	0.00035		7.86716	8.36786	0.0890154	0.4841		7.73227	8.26633	0.0963549	0.50315		2.05259	1.46272	-0.488792	0.02695	retrotransposon protein, putative, unclassified, expressed
LOC_Os01g57690	4.52256	15.5493	1.78164	5e-05		0.248202	0.542284	1.12754	1		0.243936	0.441016	0.854327	1		1.14965	1.57746	0.456404	0.1121	early nodulin 20 precursor, putative, expressed
LOC_Os01g57710	4.98049	4.48624	-0.150781	0.3349		5.55049	4.45712	-0.316503	0.0271		5.45512	5.7704	0.0810615	0.60835		1.64969	3.70247	1.1663	5e-05	membrane protein, putative, expressed
LOC_Os01g57730	1.82321	3.16116	0.793974	0.0001		7.33506	16.6867	1.18582	5e-05		7.20904	12.4025	0.78275	5e-05		15.5165	19.1784	0.30568	0.02385	peroxidase precursor, putative, expressed
LOC_Os01g57854	3.74784	9.40165	1.32686	5e-05		7.52213	7.68753	0.0313793	0.8038		7.39303	6.22522	-0.24804	0.08135		5.37294	3.08625	-0.799857	5e-05	pectinesterase, putative, expressed
LOC_Os01g57920	2.19133	0.880921	-1.31472	5e-05		1.74743	1.40304	-0.316681	0.1534		1.7174	1.34337	-0.354372	0.15035		1.2016	0.887599	-0.43698	0.10545	OsFBL3 - F-box domain and LRR containing protein, expressed
LOC_Os01g58049	2.93928	6.5559	1.15733	5e-05		0.690283	1.13772	0.720887	0.0701		0.67842	0.866796	0.353514	0.42375		2.55187	2.59488	0.0241122	0.9275	photosystem I assembly protein ycf4, putative, expressed
LOC_Os01g58140	17.3231	4.21165	-2.04024	5e-05		5.20419	5.65099	0.11883	0.5603		5.11487	4.08788	-0.323347	0.1735		351.11	346.192	-0.0203509	0.86365	expressed protein
LOC_Os01g58150	15.626	3.65668	-2.09535	5e-05		25.5594	45.6041	0.835307	5e-05		25.1205	43.6078	0.79572	5e-05		104.149	74.1247	-0.490624	5e-05	expressed protein
LOC_Os01g58194	0.684376	0.901117	0.396925	0.19185		1.66949	0.583614	-1.51632	5e-05		1.64087	0.941988	-0.800676	0.00595		2.86211	0.696274	-2.03935	5e-05	protein disulfide isomerase, putative, expressed
LOC_Os01g58290	55.4931	54.2767	-0.031975	0.7794		19.6438	44.3174	1.1738	5e-05		19.3064	33.0108	0.773861	5e-05		64.8934	78.1469	0.268119	0.0298	OsSub9 - Putative Subtilisin homologue, expressed
LOC_Os01g58335	1.58888	1.00709	-0.657815	0.23025		7.54298	2.81111	-1.42399	0.00015		7.41373	5.32483	-0.477463	0.1023		1.64325	2.08424	0.342973	0.42825	expressed protein
LOC_Os01g58420	102.161	48.3059	-1.08057	5e-05		212.488	138.32	-0.619375	5e-05		208.841	181.171	-0.205048	0.1046		347.625	293.048	-0.246396	0.04675	AP2 domain containing protein, expressed
LOC_Os01g58500	1.01753	1.38188	0.441567	0.0439		1.18347	2.78559	1.23496	5e-05		1.16316	2.14287	0.881497	0.00015		2.20553	3.46942	0.653572	0.00025	expressed protein
LOC_Os01g58510	1.15736	1.29287	0.159745	0.58185		0.442348	1.95528	2.14412	5e-05		0.434728	1.4424	1.73029	0.00085		1.52272	1.61195	0.0821565	0.76145	NB-ARC domain containing protein, expressed
LOC_Os01g58520	0.536115	0.765927	0.514664	0.0401		0.645085	2.00015	1.63255	5e-05		0.634044	1.60363	1.33869	5e-05		0.93832	1.35413	0.529215	0.0145	disease resistance protein, putative, expressed
LOC_Os01g58530	1.52353	1.79085	0.233228	0.17145		1.9315	5.79798	1.58583	5e-05		1.89838	3.98145	1.06853	5e-05		3.38317	6.38026	0.915241	5e-05	NB-ARC/LRR disease resistance protein, putative, expressed
LOC_Os01g58550	29.2777	88.3002	1.59261	5e-05		82.9448	59.8713	-0.470287	5e-05		81.5213	74.5599	-0.128778	0.36175		82.3951	107.347	0.381657	0.0014	methyladenine glycosylase, putative, expressed
LOC_Os01g58760	3.70991	1.33262	-1.47711	5e-05		2.51748	3.51344	0.480902	0.04195		2.47431	3.42933	0.470902	0.0677		2.94752	1.76091	-0.74318	0.00695	bZIP transcription factor domain containing protein, expressed
LOC_Os01g58860	0.673722	0.526677	-0.355233	0.27845		0.457373	1.5684	1.77785	5e-05		0.44952	0.755782	0.749583	0.0373		1.77013	2.3515	0.409724	0.05505	auxin efflux carrier component, putative, expressed
LOC_Os01g58910	0.57425	2.26435	1.97935	5e-05		2.60252	4.8464	0.897004	5e-05		2.55777	3.8972	0.607548	0.0016		1.83331	3.28881	0.843113	5e-05	auxin-induced protein 5NG4, putative, expressed
LOC_Os01g59020	1.11042	1.47557	0.41016	0.08365		0.385024	0.568964	0.563389	1		0.378422	0.49574	0.389587	1		1.25304	0.618814	-1.01785	0.00085	cytochrome P450, putative, expressed
LOC_Os01g59050	1.64705	0.636343	-1.37201	0.0002		0.353214	0.432618	0.292552	1		0.347169	0.426817	0.29798	1		0.305135	0.387601	0.345122	1	cytochrome P450, putative, expressed
LOC_Os01g59840	0.307938	1.09834	1.83462	0.0002		0.190869	0.792848	2.05446	0.002		0.187599	0.539916	1.52509	1		0.448001	3.19958	2.83631	5e-05	Os1bglu3 - beta-glucosidase homologue, similar to G. max isohydroxyurate hydrolase, expressed
LOC_Os01g59870	16.7292	43.4502	1.37699	5e-05		4.49342	10.9301	1.28242	5e-05		4.41622	9.98644	1.17716	5e-05		5.16987	8.62916	0.739093	5e-05	LTPL65 - Protease inhibitor/seed storage/LTP family protein precursor, expressed
LOC_Os01g59970	30.858	16.7646	-0.880227	5e-05		57.0237	27.5318	-1.05046	5e-05		56.0455	33.8971	-0.725435	5e-05		20.3953	12.5701	-0.698242	5e-05	expressed protein
LOC_Os01g60110	4.36827	3.01573	-0.534552	0.0022		4.91986	11.8625	1.26972	5e-05		4.83539	11.2645	1.22007	5e-05		27.0918	27.5372	0.0235259	0.85265	E2F-related protein, putative, expressed
LOC_Os01g60120	4.07658	2.28063	-0.837928	5e-05		3.59681	7.38146	1.03719	5e-05		3.5351	6.86204	0.956887	5e-05		4.58063	1.63111	-1.48969	5e-05	transmembrane protein 56, putative, expressed
LOC_Os01g60520	0.0787599	0.118979	0.595178	1		0.952405	3.09514	1.70036	5e-05		0.936076	3.11063	1.73251	0.0001		0.460674	0.567438	0.300718	1	WRKY116, expressed
LOC_Os01g60600	0.723919	1.89177	1.38584	5e-05		23.5675	62.357	1.40376	5e-05		23.1626	63.0061	1.44369	5e-05		28.7374	24.5822	-0.225315	0.0778	WRKY108, expressed
LOC_Os01g60940	3.26717	5.07213	0.63455	0.00145		0.208988	0.192057	-0.12189	1		0.205403	0.231175	0.170524	1		1.73586	0.439509	-1.98168	5e-05	expressed protein
LOC_Os01g61070	30.6279	6.85803	-2.15898	5e-05		5.68035	7.01532	0.30453	0.23195		5.5828	5.84591	0.0664384	0.81185		8.79318	4.6471	-0.920055	0.00045	heavy metal-associated domain containing protein, expressed
LOC_Os01g61110	1.112	0.386781	-1.52357	5e-05		0.019012	0.0352487	0.890659	1		0.018691	0.0343684	0.878742	1		0.0475255	0.227023	2.25606	1	ulp1 protease family, C-terminal catalytic domain containing protein, expressed
LOC_Os01g61170	53.2341	48.9304	-0.121621	0.3443		16.6278	33.5734	1.01372	5e-05		16.3426	39.4152	1.27011	5e-05		79.9932	55.0025	-0.540382	0.0001	prenylated rab acceptor, putative, expressed
LOC_Os01g61230	28.0361	14.0115	-1.00067	5e-05		21.8256	14.9229	-0.548496	5e-05		21.4512	14.8605	-0.529571	0.0002		20.6612	16.864	-0.292975	0.03935	dihydroflavonol-4-reductase, putative, expressed
LOC_Os01g61370	1.23368	1.06684	-0.209621	0.4027		0.774785	1.17014	0.594816	0.03165		0.761452	1.45037	0.929599	0.00245		2.44068	1.10647	-1.14132	5e-05	expressed protein
LOC_Os01g61460	13.1033	15.2229	0.216312	0.0775		19.2145	15.9915	-0.26489	0.0144		18.8845	14.2433	-0.406921	0.00205		28.2604	12.1132	-1.2222	5e-05	leaf senescence related protein, putative, expressed
LOC_Os01g61610	6.49706	4.24522	-0.613947	0.0001		237.965	17.7068	-3.74837	5e-05		233.88	70.6328	-1.72736	5e-05		60.5946	7.21555	-3.07001	5e-05	flavonol synthase/flavanone 3-hydroxylase, putative, expressed
LOC_Os01g61690	6.49608	7.33669	0.17556	0.19565		21.8405	44.3513	1.02197	5e-05		21.4659	48.5051	1.17609	5e-05		33.99	45.7995	0.430219	0.0005	OsSCP5 - Putative Serine Carboxypeptidase homologue, expressed
LOC_Os01g61760	24.1821	23.8084	-0.022469	0.8499		8.24294	16.4552	0.997312	5e-05		8.10141	17.4701	1.10864	5e-05		20.5942	30.1722	0.550982	5e-05	myosin heavy chain-related, putative, expressed
LOC_Os01g62110	19.9163	7.71027	-1.3691	5e-05		1.78269	7.38497	2.05053	5e-05		1.75225	5.62884	1.68363	0.0002		2.22576	3.49134	0.649486	0.04435	expressed protein
LOC_Os01g62130	0.24391	0.211215	-0.207636	1		2.45922	0.515433	-2.25434	5e-05		2.41701	0.217356	-3.47509	0.0005		0.191876	0.201462	0.0703342	1	ZOS1-14 - C2H2 zinc finger protein, expressed
LOC_Os01g62200	5.92131	4.89095	-0.275802	0.0683		1.33034	2.35575	0.824394	0.00065		1.30769	1.66453	0.3481	0.1684		0.98401	2.15216	1.12904	5e-05	domain of unknown function DUF966 domain containing protein, expressed
LOC_Os01g62210	153.812	70.2534	-1.13053	5e-05		25.9475	23.3573	-0.151724	0.25415		25.5019	19.4711	-0.389269	0.0062		27.256	37.5667	0.462878	0.0232	50S ribosomal protein L17, putative, expressed
LOC_Os01g62380	14.1288	20.1486	0.512037	0.0002		22.4075	49.8141	1.15258	5e-05		22.0225	40.5808	0.881817	5e-05		12.3665	15.8897	0.36165	0.01875	fasciclin-like arabinogalactan protein, putative, expressed
LOC_Os01g62430	2.06338	2.77263	0.426247	0.103		19.5596	33.124	0.759999	5e-05		19.2241	18.6593	-0.0430216	0.76		19.3244	40.3452	1.06197	5e-05	C2 domain containing protein, putative, expressed
LOC_Os01g62490	2.32755	6.92094	1.57215	5e-05		1.31608	0.953752	-0.464564	0.04345		1.29342	1.06918	-0.274684	0.2649		4.32584	2.83023	-0.612059	0.0006	laccase precursor protein, putative, expressed
LOC_Os01g62584	6.47209	4.43943	-0.543858	0.00195		8.61592	6.92296	-0.315615	0.0243		8.46816	9.11178	0.105683	0.4916		2.3463	6.303	1.42565	5e-05	peptidase aspartic family protein, putative, expressed
LOC_Os01g62605	12.2848	5.27552	-1.21948	5e-05		6.84256	5.05646	-0.436409	0.0445		6.72521	6.52866	-0.0427924	0.8472		2.20513	2.14606	-0.0391773	0.9084	expressed protein
LOC_Os01g62760	61.1098	63.1191	0.0466741	0.6835		216.248	41.3021	-2.3884	5e-05		212.535	73.2566	-1.53667	5e-05		64.498	24.4067	-1.40198	5e-05	protein phosphatase 2C, putative, expressed
LOC_Os01g62770	0.0924914	0.0670997	-0.463013	1		1.01203	0.328763	-1.62213	5e-05		0.994656	0.32461	-1.61549	5e-05		0.277117	0.274771	-0.0122671	1	expressed protein
LOC_Os01g62780	4.70576	5.48944	0.22223	0.2014		8.24032	3.93448	-1.06652	5e-05		8.09886	4.5202	-0.841334	5e-05		7.32289	6.1757	-0.245811	0.16315	expressed protein
LOC_Os01g62970	1.23995	0.989466	-0.325562	0.5524		61.7481	8.23885	-2.90588	5e-05		60.6892	18.3644	-1.72453	5e-05		5.38856	1.38955	-1.95528	5e-05	expressed protein
LOC_Os01g62980	43.488	25.6086	-0.763988	5e-05		125.167	36.9727	-1.75933	5e-05		123.018	53.2004	-1.20936	5e-05		12.6942	8.03666	-0.659505	0.01355	LTPL101 - Protease inhibitor/seed storage/LTP family protein precursor, expressed
LOC_Os01g62990	3.00505	7.94	1.40175	5e-05		1.42898	2.08806	0.54718	0.01335		1.40433	1.61	0.197172	0.4335		2.03534	3.16479	0.636837	0.0026	ATROPGEF7/ROPGEF7, putative, expressed
LOC_Os01g63010	3.49705	1.15985	-1.5922	5e-05		2.94772	2.15576	-0.451404	0.0145		2.89709	2.06154	-0.490881	0.01975		1.56285	0.954587	-0.711233	0.00685	universal stress protein domain containing protein, putative, expressed
LOC_Os01g63210	0.929284	1.20601	0.376053	0.28625		10.5011	0.470926	-4.47889	5e-05		10.3208	1.60197	-2.68764	5e-05		8.91309	1.24216	-2.84307	5e-05	SOUL heme-binding protein, putative, expressed
LOC_Os01g63230	3.18673	2.15494	-0.564427	0.0884		4.40978	10.9414	1.31102	5e-05		4.33412	8.91003	1.03969	0.0001		16.3327	9.35026	-0.804687	5e-05	growth regulator related protein, putative, expressed
LOC_Os01g63480	3.19798	2.87116	-0.155524	0.32695		33.7693	9.2307	-1.8712	5e-05		33.1897	18.8603	-0.815385	5e-05		73.2697	31.4098	-1.222	5e-05	transferase family protein, putative, expressed
LOC_Os01g63580	26.811	72.9644	1.44437	5e-05		15.3657	22.5438	0.553014	5e-05		15.1018	17.7088	0.229745	0.09005		18.5041	30.7583	0.733127	5e-05	glycerol-3-phosphate acyltransferase, putative, expressed
LOC_Os01g63620	13.1074	10.2043	-0.361201	0.0033		8.43158	3.73218	-1.17578	5e-05		8.28657	3.86935	-1.09868	5e-05		11.8689	6.26574	-0.921632	5e-05	expressed protein
LOC_Os01g63690	19.3085	20.2972	0.0720454	0.54675		247.92	465.308	0.908313	5e-05		243.662	694.317	1.51072	5e-05		379.348	548.829	0.532834	0.00025	hs1, putative, expressed
LOC_Os01g63870	7.54154	9.88861	0.390909	0.0049		4.57186	10.9663	1.26222	5e-05		4.49311	7.86099	0.806995	5e-05		6.20857	10.5037	0.758561	5e-05	nucleobase-ascorbate transporter, putative, expressed
LOC_Os01g63930	8.0917	10.1941	0.333217	0.00735		17.3286	38.4388	1.14941	5e-05		17.0308	34.6932	1.02651	5e-05		33.482	17.0583	-0.972913	5e-05	cytochrome P450, putative, expressed
LOC_Os01g63970	18.5819	16.5095	-0.170608	0.16065		47.211	23.4002	-1.0126	5e-05		46.4012	30.0434	-0.627115	5e-05		78.5995	25.4388	-1.62749	5e-05	sialyltransferase family domain containing protein, expressed
LOC_Os01g63990	24.8469	32.6069	0.392114	0.00095		15.4601	25.9047	0.744669	5e-05		15.1946	19.3616	0.349644	0.0129		13.3454	26.8663	1.00945	5e-05	hydrolase, alpha/beta fold family protein, putative, expressed
LOC_Os01g64100	20.6682	6.48164	-1.67298	5e-05		108.682	50.0595	-1.11839	5e-05		106.816	78.913	-0.436794	0.00055		100.53	51.7191	-0.958861	5e-05	glycosyl hydrolase, putative, expressed
LOC_Os01g64120	0.767522	0.555574	-0.466228	0.2878		2.30013	1.41153	-0.704453	0.0173		2.26059	1.53967	-0.554081	0.0711		4.71935	1.8056	-1.38611	5e-05	2Fe-2S iron-sulfur cluster binding domain containing protein, expressed
LOC_Os01g64180	14.7568	21.1677	0.520489	5e-05		10.7153	21.8452	1.02764	5e-05		10.531	12.9536	0.298713	0.0455		6.57092	14.8954	1.1807	5e-05	expressed protein
LOC_Os01g64430	12.7568	16.5284	0.373684	0.00465		6.76273	14.1896	1.06916	5e-05		6.64656	10.8301	0.704367	5e-05		5.46934	11.2445	1.03978	5e-05	DUF623 domain containing protein, expressed
LOC_Os01g64470	3.09517	2.60352	-0.249556	0.2687		5.7473	17.41	1.59896	5e-05		5.6488	8.97849	0.668527	0.00025		57.9884	66.8273	0.204674	0.1042	harpin-induced protein 1 domain containing protein, expressed
LOC_Os01g64540	0.627226	0.558291	-0.16797	1		1.4434	0.786708	-0.875571	0.00305		1.41866	1.22463	-0.212182	0.4276		2.20336	0.965556	-1.19028	5e-05	anthocyanidin 3-O-glucosyltransferase, putative, expressed
LOC_Os01g64620	3.02586	2.85858	-0.0820457	0.7195		15.5683	5.34918	-1.54122	5e-05		15.3005	5.46693	-1.48477	5e-05		2.00678	0.933949	-1.10347	0.00195	zinc finger, C3HC4 type domain containing protein, expressed
LOC_Os01g64640	208.329	266.687	0.356284	0.00165		61.8857	144.657	1.22496	5e-05		60.8217	116.314	0.935361	5e-05		114.181	263.733	1.20776	5e-05	histone H3, putative, expressed
LOC_Os01g64750	4.64206	4.97333	0.0994474	0.48105		7.89427	20.8152	1.39876	5e-05		7.75893	16.1141	1.05439	5e-05		5.74416	6.83345	0.250517	0.0968	sterol 3-beta-glucosyltransferase, putative, expressed
LOC_Os01g64790	15.539	10.0315	-0.631352	5e-05		185.864	132.292	-0.490525	5e-05		182.672	154.633	-0.240401	0.0637		61.0354	24.8164	-1.29835	5e-05	AP2 domain containing protein, expressed
LOC_Os01g64820	2.13197	4.05254	0.926643	5e-05		1.88972	4.23995	1.16588	5e-05		1.85723	3.05636	0.718665	5e-05		1.94239	3.89098	1.0023	5e-05	POLA1 - Putative DNA polymerase alpha catalytic subunit, expressed
LOC_Os01g64900	1.23575	1.42517	0.205753	0.23245		0.946633	1.53504	0.697403	0.00245		0.930325	1.12607	0.275497	0.2713		0.746019	1.55967	1.06396	0.0001	HEAT, putative, expressed
LOC_Os01g64949	0	0	0	1		0	0	0	1		0	0	0	1		0	6.19441	inf	5e-05	expressed protein
LOC_Os01g64960	1.90436	8.94479	2.23174	5e-05		1.03265	1.53669	0.573468	0.02985		1.0149	0.895509	-0.180558	0.56295		2.48133	3.54106	0.513068	0.0113	chlorophyll A-B binding protein, putative, expressed
LOC_Os01g65000	2.49215	1.12237	-1.15085	5e-05		2.31754	3.62486	0.645333	0.00065		2.27791	2.86577	0.331213	0.12185		1.28985	1.35506	0.0711537	0.7905	ammonium transporter protein, putative, expressed
LOC_Os01g65100	60.0468	38.1563	-0.654164	5e-05		37.9762	15.8219	-1.26318	5e-05		37.3244	27.4386	-0.443912	0.0004		48.5534	33.2545	-0.546022	5e-05	peptide transporter, putative, expressed
LOC_Os01g65110	2.51751	0.817039	-1.62352	5e-05		1.67721	2.0305	0.275771	0.1646		1.64843	1.42836	-0.206732	0.37405		2.35609	0.988334	-1.25333	5e-05	POT family protein, expressed
LOC_Os01g65169	0.878291	3.17944	1.856	5e-05		1.94594	4.15332	1.0938	5e-05		1.91249	2.50587	0.38986	0.0541		0.273074	0.253708	-0.106119	1	proton-dependent oligopeptide transport, putative, expressed
LOC_Os01g65260	11.4288	13.7749	0.269376	0.0321		7.95113	25.6983	1.69244	5e-05		7.8146	13.3951	0.777456	5e-05		32.6499	38.7096	0.245615	0.04565	amidophosphoribosyltransferase, chloroplast precursor, putative, expressed
LOC_Os01g65370	19.9082	13.9591	-0.512155	0.0005		90.3331	158.515	0.81129	5e-05		88.7832	182.395	1.03871	5e-05		114.589	140.796	0.297129	0.01525	MYB family transcription factor, putative, expressed
LOC_Os01g65380	60.9598	84.8586	0.477201	5e-05		75.7436	159.03	1.07011	5e-05		74.4427	151.973	1.02961	5e-05		98.1723	184.756	0.91223	5e-05	patellin protein, putative, expressed
LOC_Os01g65510	5.14466	4.51087	-0.18967	0.2592		5.65061	12.3808	1.13163	5e-05		5.55357	8.01805	0.529835	0.00095		12.8364	11.9131	-0.107689	0.4638	OsFBX31 - F-box domain containing protein, expressed
LOC_Os01g65590	0.0674359	0.014301	-2.2374	1		0.647701	2.25747	1.80131	5e-05		0.636523	1.98297	1.63937	5e-05		0.257331	0.434784	0.756676	1	galactosyltransferase, putative, expressed
LOC_Os01g65620	6.32593	3.05653	-1.04938	5e-05		8.19255	5.83868	-0.488669	0.0146		8.05194	4.39442	-0.873663	0.00045		9.56573	2.476	-1.94986	5e-05	expressed protein
LOC_Os01g65630	23.6653	18.4901	-0.356024	0.0069		10.4052	13.2327	0.346803	0.0092		10.2271	12.8679	0.331381	0.03195		5.70204	2.57403	-1.14745	5e-05	expressed protein
LOC_Os01g65690	0.675107	4.3256	2.67971	5e-05		0.504955	0.58675	0.216589	0.59455		0.496187	0.565468	0.188561	1		0.828865	1.14509	0.466248	0.1373	4,5-DOPA dioxygenase extradiol, putative, expressed
LOC_Os01g65830	5.88172	5.0773	-0.212179	0.1749		0.69188	10.6408	3.94294	5e-05		0.680046	6.23538	3.19677	5e-05		2.78666	42.448	3.92909	5e-05	acyl-desaturase, chloroplast precursor, putative, expressed
LOC_Os01g65920	125.954	66.5156	-0.921135	5e-05		70.2422	40.8584	-0.781706	5e-05		69.0359	37.6928	-0.873059	5e-05		64.7742	30.6814	-1.07806	5e-05	F-box/LRR-repeat protein 2, putative, expressed
LOC_Os01g65950	2.36192	3.257	0.463583	0.12285		63.6825	8.75064	-2.86344	5e-05		62.5893	28.8904	-1.11532	5e-05		9.3008	1.63099	-2.51161	5e-05	thioesterase family protein, putative, expressed
LOC_Os01g66000	1.97699	5.45068	1.46313	5e-05		10.8546	13.4913	0.313725	0.01845		10.668	17.8939	0.746169	5e-05		6.14656	8.47506	0.463444	0.00945	NADH dehydrogenase I subunit N, putative, expressed
LOC_Os01g66010	29.3445	13.945	-1.07335	5e-05		19.9605	49.7475	1.31747	5e-05		19.6177	40.5026	1.04586	5e-05		79.3378	37.1796	-1.0935	5e-05	amino acid transporter, putative, expressed
LOC_Os01g66100	15.7238	11.4458	-0.458133	0.00035		17.037	13.056	-0.383955	0.0015		16.7444	17.4956	0.0633177	0.6488		17.9135	6.92203	-1.37178	5e-05	gibberellin 20 oxidase 2, putative, expressed
LOC_Os01g66270	0	0	0	1		0.371347	9.05065	4.60718	0.0006		0.364954	7.00063	4.2617	0.00115		0.775199	0.834799	0.106862	0.83515	AP2 domain containing protein, expressed
LOC_Os01g66530	1.67564	2.04811	0.28958	0.3087		14.0085	12.0731	-0.214502	0.10625		13.7677	39.4998	1.52056	5e-05		11.852	6.2401	-0.925487	5e-05	ARGOS, putative, expressed
LOC_Os01g66610	6.43992	14.6454	1.18533	5e-05		9.28232	13.9116	0.583734	5e-05		9.12283	14.8885	0.706642	5e-05		18.6444	30.9966	0.733372	5e-05	serine/threonine-protein kinase receptor precursor, putative, expressed
LOC_Os01g66830	1.45657	8.60632	2.56282	5e-05		1.80925	2.55147	0.495939	0.0347		1.77819	2.72907	0.618001	0.0162		2.98125	4.56785	0.6156	0.00315	pectinacetylesterase domain containing protein, expressed
LOC_Os01g66850	3.05717	1.32403	-1.20726	5e-05		1.01584	0.783866	-0.373994	0.26745		0.998388	0.83926	-0.250483	0.4779		7.06522	4.6053	-0.617439	0.001	pectinacetylesterase domain containing protein, expressed
LOC_Os01g66860	2.72431	2.27551	-0.259702	0.15		15.917	65.2245	2.03484	5e-05		15.6436	54.7971	1.80853	5e-05		15.453	21.8062	0.496855	0.0003	serine/threonine protein kinase, putative, expressed
LOC_Os01g66890	2.69567	1.33596	-1.01277	0.0001		4.5965	5.78293	0.331266	0.0228		4.5175	4.9876	0.142818	0.40165		5.47742	6.96413	0.346447	0.0371	BTBZ1 - Bric-a-Brac, Tramtrack, and Broad Complex BTB domain with TAZ zinc finger and Calmodulin-binding domains, expressed
LOC_Os01g66970	36.2162	29.7847	-0.282066	0.1729		50.717	24.1855	-1.06833	5e-05		49.8464	32.8056	-0.603548	0.0056		30.0634	27.9236	-0.106523	0.64985	zinc finger, C3HC4 type domain containing protein, expressed
LOC_Os01g66980	3.02127	7.00919	1.21409	5e-05		1.06948	1.02296	-0.0641569	0.86135		1.0511	1.09627	0.0607057	0.8737		1.28872	2.11907	0.717495	0.01565	expressed protein
LOC_Os01g67010	0.742177	1.12641	0.601893	0.02765		1.47329	8.50353	2.52902	5e-05		1.44802	3.94048	1.44429	5e-05		3.61821	14.6543	2.01797	5e-05	expressed protein
LOC_Os01g67030	1.88303	3.02641	0.684552	0.0009		3.76709	25.7927	2.77544	5e-05		3.70254	12.2189	1.72253	5e-05		9.51799	17.7425	0.89848	5e-05	auxin-responsive protein, putative, expressed
LOC_Os01g67100	3.08712	5.71229	0.887808	0.02915		1.10572	2.52185	1.1895	5e-05		1.08676	1.51059	0.475078	0.0833		1.31377	3.16537	1.26866	0.00385	expressed protein
LOC_Os01g67110	143.276	162.809	0.184385	0.13735		12.6107	36.8932	1.54871	5e-05		12.3943	25.9388	1.06544	5e-05		65.5995	120.841	0.881352	5e-05	expressed protein
LOC_Os01g67410	1.50961	1.04874	-0.525521	0.0071		0.433186	1.02614	1.24417	5e-05		0.425766	1.52887	1.84433	5e-05		1.14589	0.868623	-0.399662	0.08	AP2/EREBP transcription factor BABY BOOM, putative, expressed
LOC_Os01g67560	22.334	17.599	-0.343743	0.0075		16.6219	8.3093	-1.00029	5e-05		16.337	11.475	-0.509651	0.00055		22.2005	21.5197	-0.044929	0.7457	Divergent PAP2 family domain containing protein, expressed
LOC_Os01g67570	8.90857	12.7942	0.522221	5e-05		8.47494	9.54442	0.171453	0.1585		8.32952	8.48856	0.0272863	0.85405		4.11749	8.38512	1.02607	5e-05	PDE312/PTAC10, putative, expressed
LOC_Os01g67630	9.44928	3.41453	-1.46852	5e-05		5.89485	2.61568	-1.17227	5e-05		5.79362	3.44792	-0.748738	5e-05		3.01366	2.00074	-0.590977	0.003	peptide transporter PTR2, putative, expressed
LOC_Os01g67810	0.742344	0.702236	-0.080132	0.777		1.27264	9.68467	2.92788	5e-05		1.25076	5.5971	2.16187	5e-05		24.8927	27.993	0.169346	0.1841	transposon protein, putative, unclassified, expressed
LOC_Os01g67820	0.53317	0.153367	-1.7976	1		0.430223	2.95548	2.78024	5e-05		0.422872	2.04611	2.27459	5e-05		10.3456	19.3405	0.902612	5e-05	exo70 exocyst complex subunit domain containing protein, expressed
LOC_Os01g67950	9.4205	19.8547	1.0756	5e-05		79.3704	357.887	2.17283	5e-05		78.0093	317.638	2.02566	5e-05		225.674	297.028	0.396361	0.00065	ubiquitin family protein, putative, expressed
LOC_Os01g68050	12.8114	3.54613	-1.85311	5e-05		9.78099	7.99542	-0.290807	0.02445		9.61304	5.53891	-0.795389	5e-05		24.7514	16.3527	-0.597977	5e-05	transmembrane amino acid transporter protein, putative, expressed
LOC_Os01g68450	1.16279	3.60798	1.6336	5e-05		0.223826	0.454115	1.02068	1		0.219995	0.403895	0.876512	1		0.623698	1.09721	0.814914	0.0242	expressed protein
LOC_Os01g68460	0.498184	0.457791	-0.121989	1		1.22334	4.12245	1.75268	5e-05		1.20207	2.80935	1.22471	0.0014		2.53963	3.20797	0.337041	0.1988	DC1, putative, expressed
LOC_Os01g68470	0.344501	0.36823	0.0961017	1		0.449449	2.40354	2.41893	0.0001		0.441707	1.75645	1.9915	0.00145		1.08404	1.03762	-0.0631365	0.85955	expressed protein
LOC_Os01g68480	26.4388	29.2453	0.145553	0.2467		17.0348	7.5356	-1.17669	5e-05		16.7426	9.28459	-0.85061	5e-05		30.317	23.349	-0.376763	0.00675	thioredoxin, putative, expressed
LOC_Os01g68598	14.4141	21.9727	0.608228	5e-05		2.01391	2.19462	0.123974	0.65655		1.97921	2.1445	0.115722	0.7092		1.66345	4.06959	1.2907	5e-05	expressed protein
LOC_Os01g68770	183.486	172.088	-0.0925219	0.4155		313.77	55.1667	-2.50784	5e-05		308.384	86.4265	-1.83518	5e-05		121.139	71.577	-0.7591	5e-05	selenium-binding protein, putative, expressed
LOC_Os01g68950	1356.8	629.8	-1.10724	5e-05		1054.19	952.844	-0.145821	0.1696		1036.08	794.032	-0.383861	0.00355		648.452	640.784	-0.0171627	0.892	ubiquitin family domain containing protein, expressed
LOC_Os01g69120	9.08756	18.6144	1.03446	5e-05		8.06663	8.18511	0.0210358	0.8681		7.92829	8.13759	0.0375911	0.7975		8.14959	9.65306	0.244259	0.09325	uncharacterized RNA methyltransferase pc1998, putative, expressed
LOC_Os01g69140	1.71155	2.01257	0.233734	0.3596		2.40823	7.19537	1.57909	5e-05		2.36705	4.39138	0.891586	0.00025		1.67927	1.77514	0.0800963	0.7666	regulatory protein, putative, expressed
LOC_Os01g69830	14.3275	19.6845	0.458275	0.0003		33.1865	9.2794	-1.83849	5e-05		32.6167	12.6529	-1.36614	5e-05		18.6263	5.97447	-1.64046	5e-05	OsSPL2 - SBP-box gene family member, expressed
LOC_Os01g69960	13.9228	11.0027	-0.339601	0.00935		2.96784	2.35431	-0.334112	0.07865		2.91701	2.2129	-0.398551	0.06525		4.3462	2.12802	-1.03024	5e-05	expressed protein
LOC_Os01g70220	3.9184	6.97107	0.831116	5e-05		2.317	7.05535	1.60646	5e-05		2.27712	2.97985	0.388034	0.0289		2.73193	4.19782	0.61972	0.0003	histone-lysine N-methyltransferase, putative, expressed
LOC_Os01g70310	8.04405	11.1129	0.466237	0.00065		9.72646	11.454	0.235866	0.06645		9.55969	9.12447	-0.0672235	0.6504		4.00974	9.01189	1.16832	5e-05	inducer of CBF expression 2, putative, expressed
LOC_Os01g70410	10.0273	9.80945	-0.0316932	0.84045		4.90674	7.12098	0.537311	0.0002		4.82252	5.74505	0.252532	0.13545		3.21044	8.34713	1.37851	5e-05	protein kinase, putative, expressed
LOC_Os01g70560	51.0219	53.9337	0.0800701	0.4821		4.71446	12.6779	1.42715	5e-05		4.63367	10.0204	1.11272	5e-05		13.7167	24.0875	0.812354	5e-05	expressed protein
LOC_Os01g70590	4.48679	3.3576	-0.418251	0.10565		8.92117	3.82759	-1.22079	5e-05		8.76767	4.67351	-0.907688	0.00055		9.98911	2.01483	-2.3097	5e-05	DUF567 domain containing protein, putative, expressed
LOC_Os01g70600	0.058986	0	inf	1		0.59326	1.31751	1.15107	0.0108		0.583094	1.00752	0.789004	0.0863		2.54963	0.445384	-2.51717	5e-05	DUF567 domain containing protein, putative, expressed
LOC_Os01g70730	10.1988	4.8295	-1.07845	5e-05		24.9236	33.4634	0.425074	0.00025		24.4961	33.2388	0.440317	0.0018		14.804	12.9212	-0.196241	0.2223	flowering promoting factor-like 1, putative, expressed
LOC_Os01g70790	28.3382	12.9769	-1.1268	5e-05		21.6886	34.2248	0.658103	5e-05		21.3159	35.1146	0.72014	5e-05		371.829	363.395	-0.0331022	0.79495	SRC2 protein, putative, expressed
LOC_Os01g70820	12.1633	7.31526	-0.733553	5e-05		18.4378	37.8879	1.03907	5e-05		18.1212	34.3408	0.922241	5e-05		6.83663	8.01741	0.22985	0.2416	lumenal PsbP, putative, expressed
LOC_Os01g70860	9.15767	18.3619	1.00366	5e-05		4.06376	8.57319	1.07702	5e-05		3.99399	7.53296	0.915387	5e-05		5.54949	6.82244	0.297932	0.11295	esterase, putative, expressed
LOC_Os01g70870	4.0539	1.87715	-1.11076	5e-05		1.04602	1.4303	0.451413	0.0605		1.02802	1.35961	0.403331	0.1239		1.34992	1.75211	0.376216	0.0958	ZOS1-23 - C2H2 zinc finger protein, expressed
LOC_Os01g71094	2.17605	1.89973	-0.195914	0.3666		5.13876	2.51424	-1.0313	5e-05		5.05071	4.09613	-0.302227	0.09755		5.75412	3.35369	-0.778845	5e-05	basic 7S globulin 2 precursor, putative, expressed
LOC_Os01g71170	36.4109	46.6204	0.356592	0.0042		21.0286	49.8732	1.24591	5e-05		20.6677	39.3513	0.929029	5e-05		14.8464	22.7588	0.61631	5e-05	classical arabinogalactan protein 26 precursor, putative, expressed
LOC_Os01g71190	6.57885	11.04	0.746837	0.0001		4.46155	1.64245	-1.44169	5e-05		4.38502	2.04609	-1.09971	0.00025		7.02704	4.97073	-0.499459	0.01225	photosystem II reaction center PSB28 protein, chloroplast precursor, putative, expressed
LOC_Os01g71320	13.6592	16.5956	0.28093	0.02085		23.0884	54.3462	1.23501	5e-05		22.6919	47.1375	1.0547	5e-05		18.8559	18.7415	-0.008778	0.94405	hexokinase, putative, expressed
LOC_Os01g71780	4.64536	4.61519	-0.00939822	0.94905		0.612514	1.47264	1.26559	0.0004		0.602099	1.02282	0.764476	0.02045		2.51136	4.2044	0.743433	5e-05	WD domain, G-beta repeat domain containing protein, expressed
LOC_Os01g71810	6.68012	19.7565	1.56438	5e-05		1.3366	1.95303	0.547147	0.04055		1.31352	1.51531	0.206175	0.48775		1.74917	3.10728	0.828978	0.0013	glycosyl hydrolases family 17, putative, expressed
LOC_Os01g71820	3.52227	8.35912	1.24685	5e-05		12.4529	6.14517	-1.01896	5e-05		12.2395	4.38344	-1.48141	5e-05		3.52424	3.16021	-0.157292	0.45205	glycosyl hydrolases family 17, putative, expressed
LOC_Os01g71830	4.08559	5.49171	0.426712	0.01845		47.3605	10.9429	-2.11369	5e-05		46.5482	13.5499	-1.78045	5e-05		17.2735	4.26796	-2.01695	5e-05	glycosyl hydrolases family 17, putative, expressed
LOC_Os01g71860	9.15317	6.91399	-0.404753	0.0026		7.2278	24.629	1.76873	5e-05		7.10392	11.9025	0.74458	5e-05		12.1697	10.8106	-0.170856	0.2055	glycosyl hydrolases family 17, putative, expressed
LOC_Os01g71970	44.3381	31.4674	-0.49469	5e-05		47.8058	11.9903	-1.99531	5e-05		46.9843	16.6085	-1.50026	5e-05		11.9789	7.83385	-0.612704	0.0001	GRAS family transcription factor containing protein, expressed
LOC_Os01g72009	349.752	136.81	-1.35416	5e-05		480.057	305.219	-0.65336	5e-05		471.822	329.978	-0.515872	5e-05		520.24	201.657	-1.36727	5e-05	expressed protein
LOC_Os01g72170	2.63924	5.58983	1.08268	5e-05		0.859509	4.47198	2.37933	5e-05		0.844844	3.6008	2.09156	5e-05		2.34918	3.17752	0.435746	0.06905	glutathione S-transferase, putative, expressed
LOC_Os01g72260	2.37011	4.46825	0.914758	5e-05		2.29886	0.823873	-1.48042	5e-05		2.25931	1.65714	-0.447184	0.04155		2.74239	2.05042	-0.419517	0.0438	cytochrome P450, putative, expressed
LOC_Os01g72270	1.23764	3.10257	1.32587	5e-05		2.77162	0.582093	-2.25141	5e-05		2.72424	0.773829	-1.81577	5e-05		1.81841	1.12023	-0.698876	0.0057	cytochrome P450, putative, expressed
LOC_Os01g72290	41.1021	163.035	1.9879	5e-05		8.48657	10.2538	0.2729	0.04805		8.34059	11.3183	0.440435	0.00535		4.04222	21.954	2.44127	5e-05	expressed protein
LOC_Os01g72330	11.5489	12.0192	0.0575873	0.6681		31.6356	7.2374	-2.12801	5e-05		31.0923	14.2895	-1.1216	5e-05		25.489	18.4719	-0.464544	0.0008	OsRR4 type-A response regulator, expressed
LOC_Os01g72430	21.9387	20.9132	-0.0690654	0.54525		18.4421	11.1886	-0.720976	5e-05		18.1256	11.2279	-0.69095	5e-05		25.618	11.9322	-1.1023	5e-05	NADPH quinone oxidoreductase, putative, expressed
LOC_Os01g72460	2.82832	2.03793	-0.47284	0.078		1.01457	1.1899	0.22998	0.53975		0.997019	0.901995	-0.144502	0.73675		2.69311	1.22186	-1.14019	0.00075	NADPH quinone oxidoreductase, putative, expressed
LOC_Os01g72470	52.8339	10.3522	-2.35153	5e-05		22.0669	7.89229	-1.48337	5e-05		21.688	15.2963	-0.503714	0.0047		15.362	7.90086	-0.959286	5e-05	expressed protein
LOC_Os01g72510	7.3812	7.81275	0.0819754	0.5617		4.42955	12.4619	1.49229	5e-05		4.35353	10.5722	1.28002	5e-05		17.9484	25.2883	0.494616	0.0002	eukaryotic aspartyl protease domain containing protein, expressed
LOC_Os01g72530	7.71822	2.0411	-1.91892	5e-05		19.3684	10.5143	-0.88135	5e-05		19.0358	9.4767	-1.00626	5e-05		208.884	95.456	-1.12979	5e-05	OsCML31 - Calmodulin-related calcium sensor protein, expressed
LOC_Os01g72600	6.33423	5.76954	-0.134712	0.40275		7.307	11.5083	0.655321	5e-05		7.1816	17.2563	1.26475	5e-05		19.3605	22.6267	0.224907	0.1056	spotted leaf 11, putative, expressed
LOC_Os01g72630	1.29025	4.1175	1.67412	5e-05		0.950484	2.19815	1.20955	5e-05		0.934183	2.74866	1.55695	5e-05		2.73249	3.8732	0.503309	0.01135	expressed protein
LOC_Os01g72740	1.6517	3.87739	1.23113	5e-05		0.872374	0.886243	0.0227556	0.92295		0.857426	0.888088	0.0506898	0.86635		0.56548	0.634525	0.166202	0.61065	cytochrome P450, putative, expressed
LOC_Os01g72760	0.489094	1.45207	1.56993	5e-05		0.093832	0.192517	1.03683	1		0.0922516	0.125799	0.447473	1		0.11652	0.325812	1.48346	1	cytochrome P450, putative, expressed
LOC_Os01g72810	3.13282	4.38466	0.485004	0.0045		10.2485	31.5359	1.62158	5e-05		10.0723	30.4114	1.59421	5e-05		23.3576	40.4197	0.791164	5e-05	secreted glycoprotein, putative, expressed
LOC_Os01g72910	0.789325	2.15612	1.44975	0.0041		7.56697	3.70831	-1.02895	5e-05		7.43713	3.61782	-1.03963	0.00035		1.05034	1.25142	0.252714	0.5369	abscisic stress-ripening, putative, expressed
LOC_Os01g73110	12.1024	12.8665	0.0883274	0.5328		318.224	118.464	-1.4256	5e-05		312.762	111.5	-1.48803	5e-05		7.53679	6.28594	-0.261821	0.14125	expressed protein
LOC_Os01g73170	65.8383	257.412	1.96708	5e-05		30.6484	68.7208	1.16494	5e-05		30.1227	53.4472	0.827264	5e-05		65.0637	98.2546	0.594672	5e-05	peroxidase precursor, putative, expressed
LOC_Os01g73540	8.35141	17.1254	1.03605	5e-05		2.26672	2.58217	0.18798	0.5051		2.22779	2.13507	-0.0613322	0.8468		1.35825	1.91321	0.494249	0.13645	YGGT family protein, putative, expressed
LOC_Os01g73580	0.148692	0.820255	2.46375	5e-05		0.368075	0.215765	-0.770538	1		0.361793	0.253329	-0.514155	1		0.34975	0.268193	-0.383053	1	glycosyl hydrolases, putative, expressed
LOC_Os01g73770	0.0488956	0.0945195	0.950907	1		0.798191	9.89632	3.63209	5e-05		0.784424	4.93797	2.65421	5e-05		3.42178	3.30314	-0.0509076	0.82555	dehydration-responsive element-binding protein, putative, expressed
LOC_Os01g73910	4.09382	5.95088	0.539657	0.001		7.83029	3.0606	-1.35525	5e-05		7.69584	3.85209	-0.998436	5e-05		5.74587	4.40831	-0.3823	0.02995	peptidase, putative, expressed
LOC_Os01g73990	701.979	344.872	-1.02537	5e-05		232.352	204.971	-0.180895	0.0698		228.366	192.754	-0.244585	0.0549		305.169	278.89	-0.129912	0.28425	cytochrome b5-like Heme/Steroid binding domain containing protein, expressed
LOC_Os01g74020	0.713326	1.5155	1.08716	0.00095		31.6077	21.6773	-0.544089	5e-05		31.0648	31.7369	0.0308815	0.8166		0.0556025	0.114669	1.04425	1	MYB family transcription factor, putative, expressed
LOC_Os01g74140	3.02923	6.31465	1.05975	5e-05		1.13778	0.999892	-0.186375	0.51835		1.11828	0.906057	-0.303604	0.3364		0.72393	1.16879	0.691099	0.02655	WRKY17, expressed
LOC_Os01g74250	8.61182	8.20625	-0.0695961	0.6202		4.63141	10.1867	1.13716	5e-05		4.55198	6.78236	0.575291	0.00075		9.26686	7.15213	-0.373707	0.018	plant-specific domain TIGR01615 family protein, expressed
LOC_Os01g74300	8306.2	2348.32	-1.82256	5e-05		8445.36	7487.42	-0.17369	0.1681		8300.4	7074.37	-0.230578	0.3174		9358.64	4700.95	-0.993347	0.0001	metallothionein, putative, expressed
LOC_Os01g74320	3.13377	3.63928	0.215752	0.218		7.85436	9.74893	0.311751	0.0157		7.71972	7.72756	0.00146446	0.99295		10.4126	3.86837	-1.42854	5e-05	ubiquitin ligase, putative, expressed
LOC_Os01g74340	34.9514	8.82082	-1.98637	5e-05		9.17279	7.51509	-0.287571	0.12385		9.01529	8.01171	-0.170263	0.41385		16.4806	11.0633	-0.574991	0.0019	RNA recognition motif containing protein, putative, expressed
LOC_Os01g74410	12.264	13.0058	0.0847287	0.5187		113.551	214.148	0.915273	5e-05		111.603	121.399	0.121385	0.3522		15.1406	31.4739	1.05573	5e-05	MYB family transcription factor, putative, expressed
LOC_Os01g74450	8.08135	10.0675	0.317034	0.0264		32.0428	14.3045	-1.16354	5e-05		31.4928	12.1236	-1.3772	5e-05		2.59478	2.2928	-0.178499	0.4042	aquaporin protein, putative, expressed
LOC_Os01g74480	0.738572	2.33215	1.65885	5e-05		4.51344	2.30145	-0.971684	5e-05		4.436	2.91208	-0.607207	0.00205		0.572836	1.83069	1.67619	5e-05	cupin domain containing protein, expressed
LOC_Os02g01140	9.29296	31.86	1.77754	5e-05		3.97461	7.02392	0.821461	0.0006		3.90634	5.39276	0.465205	0.04745		3.16269	6.71566	1.08638	0.04585	GDSL-like lipase/acylhydrolase, putative, expressed
LOC_Os02g01210	3.6537	2.84525	-0.360804	0.03575		5.19288	1.75758	-1.56294	5e-05		5.10369	2.05789	-1.31037	5e-05		2.70964	1.68635	-0.684198	0.00125	amino acid transporter, putative, expressed
LOC_Os02g01220	61.7656	13.9443	-2.14712	5e-05		12.9668	16.527	0.350009	0.047		12.7439	11.9892	-0.0880742	0.72025		14.7385	9.54278	-0.627107	0.13055	rhodanese-like domain containing protein, putative, expressed
LOC_Os02g01340	3.76515	13.3704	1.82827	5e-05		3.31741	1.51708	-1.12876	5e-05		3.26049	2.05882	-0.663272	0.0028		5.31323	4.30704	-0.302893	0.09045	ferredoxin--NADP reductase, chloroplast precursor, putative, expressed
LOC_Os02g01590	2.24985	14.7953	2.71724	5e-05		12.2065	4.21824	-1.53294	5e-05		11.9969	2.41976	-2.30973	5e-05		0.69851	0.460519	-0.60102	0.0273	glycosyl hydrolases, putative, expressed
LOC_Os02g01610	0.433953	0.557022	0.360194	0.17505		0.740651	1.51371	1.03123	5e-05		0.727942	0.990833	0.444818	0.06075		0.447453	0.460871	0.0426275	1	pentatricopeptide, putative, expressed
LOC_Os02g01810	0.0962378	0.161222	0.744368	1		0.450527	2.19769	2.2863	0.02725		0.442806	1.56959	1.82564	0.01885		1.00115	3.20809	1.68006	0.0003	expressed protein
LOC_Os02g02120	3.71887	3.05142	-0.285382	0.11825		1.34469	2.9006	1.10908	5e-05		1.32156	1.75328	0.407817	0.12795		3.97549	5.13808	0.370096	0.0442	OsWAK11 - OsWAK receptor-like protein kinase, expressed
LOC_Os02g02210	0	0.154022	inf	1		1.11113	0.256383	-2.11566	5e-05		1.09199	0.0919186	-3.57046	0.00425		0.201695	0.0437372	-2.20525	1	aminotransferase, putative, expressed
LOC_Os02g02240	0	0.95704	inf	5e-05		0	0	0	1		0	0	0	1		0	0.0100905	inf	1	expressed protein
LOC_Os02g02400	71.0421	188.372	1.40684	5e-05		184.906	97.0582	-0.929872	5e-05		181.732	100.224	-0.858586	5e-05		72.2277	49.0571	-0.558091	5e-05	catalase isozyme A, putative, expressed
LOC_Os02g02730	4.88403	3.58426	-0.446395	0.0105		16.3499	19.0191	0.218168	0.06075		16.0691	23.7983	0.566568	0.00015		19.0606	7.97018	-1.25791	5e-05	expressed protein
LOC_Os02g02780	0.739975	0.499969	-0.565639	0.0523		7.30899	2.4938	-1.55133	5e-05		7.18375	5.31795	-0.433867	0.00385		4.20621	6.77139	0.686932	5e-05	protein kinase family protein, putative, expressed
LOC_Os02g02830	35.8121	17.7172	-1.01529	5e-05		34.34	17.2544	-0.992927	5e-05		33.7509	13.9109	-1.27871	5e-05		68.6784	38.0523	-0.851872	5e-05	ubiquitin-conjugating enzyme, putative, expressed
LOC_Os02g03020	16.4264	13.4349	-0.290034	0.0473		10.0413	13.9446	0.47376	0.001		9.86868	22.7171	1.20285	5e-05		8.54073	4.38794	-0.960817	5e-05	EF hand family protein, putative, expressed
LOC_Os02g03200	0.490149	1.85058	1.91668	5e-05		0.0509338	0.251751	2.3053	1		0.0500448	0.202372	2.01572	1		0.222804	0.548206	1.29895	0.00325	FAD-binding and arabino-lactone oxidase domains containing protein, putative, expressed
LOC_Os02g03210	0.202828	2.19298	3.43456	5e-05		0.011903	0.00952909	-0.320917	1		0.0116949	0.0113584	-0.0421244	1		0.0854768	0.00743022	-3.52406	1	FAD-binding and arabino-lactone oxidase domains containing protein, putative, expressed
LOC_Os02g03230	36.6323	35.6473	-0.0393224	0.7264		73.7444	31.2969	-1.23651	5e-05		72.4797	46.8883	-0.628349	5e-05		39.5827	23.4291	-0.756571	5e-05	membrane related protein CP5, putative, expressed
LOC_Os02g03410	13.0197	15.7976	0.279001	0.02125		33.5442	104.874	1.64452	5e-05		32.9686	68.2785	1.05034	5e-05		20.6577	42.4181	1.038	5e-05	CAMK_CAMK_like2 - CAMK includes calcium/calmodulin depedent protein kinases, expressed
LOC_Os02g03570	9.02753	4.11166	-1.13461	5e-05		4.714	2.90195	-0.69993	0.0031		4.63325	2.49834	-0.891057	0.0014		0.827777	1.17391	0.504008	0.1979	hsp20/alpha crystallin family protein, putative, expressed
LOC_Os02g03700	25.5435	23.4765	-0.121743	0.2835		31.802	30.9913	-0.0372529	0.71125		31.2564	37.2027	0.251255	0.047		26.7227	11.4637	-1.22099	5e-05	expressed protein
LOC_Os02g03710	3.56633	2.08212	-0.776387	0.0127		1.86946	9.74012	2.38132	5e-05		1.83715	5.20397	1.50214	0.00015		9.07873	0.890758	-3.34939	5e-05	UP-9A, putative, expressed
LOC_Os02g03740	23.1841	11.5146	-1.00967	5e-05		21.6256	14.7521	-0.551822	5e-05		21.2541	15.174	-0.486138	0.0004		38.1892	15.6244	-1.28936	5e-05	pyridoxal biosynthesis protein PDX2, putative, expressed
LOC_Os02g03870	0.630322	0.818561	0.377001	0.15565		0.974077	0.171928	-2.50223	5e-05		0.957346	0.482311	-0.989076	0.0037		0.214523	0.222105	0.0501125	1	periplasmic beta-glucosidase precursor, putative, expressed
LOC_Os02g03880	115.65	47.4183	-1.28625	5e-05		43.8729	36.5354	-0.264034	0.41965		43.1157	26.677	-0.692618	0.071		19.4289	29.8561	0.619822	0.06705	expressed protein
LOC_Os02g04120	10.0709	4.97126	-1.01851	5e-05		4.72813	4.96904	0.0716971	0.6486		4.64721	3.70631	-0.326379	0.08755		6.40569	4.60183	-0.477146	0.00725	cytidylyltransferase domain containing protein, expressed
LOC_Os02g04130	17.5586	6.03534	-1.54067	5e-05		10.7888	24.8009	1.20086	5e-05		10.6033	19.6615	0.890862	5e-05		222.061	218.712	-0.0219207	0.8578	DUF1645 domain containing protein, putative, expressed
LOC_Os02g04170	1.31901	0.867891	-0.603865	0.0059		2.44536	2.35789	-0.0525483	0.733		2.40342	2.16881	-0.148187	0.4081		4.44832	1.95744	-1.18429	5e-05	L-aspartate oxidase 1, putative, expressed
LOC_Os02g04340	1.73722	0.714455	-1.28186	5e-05		13.6431	14.8005	0.117479	0.30355		13.4086	14.8134	0.143747	0.29185		6.81665	7.82197	0.198471	0.1886	NIN-like protein 2, putative, expressed
LOC_Os02g04460	37.6522	87.451	1.21574	5e-05		21.7305	18.2981	-0.248025	0.0505		21.3574	20.7168	-0.0439342	0.75855		15.5594	22.6917	0.544381	0.00015	ribosomal protein L3, putative, expressed
LOC_Os02g04510	0.301607	0.580855	0.945508	1		8.73508	0.38809	-4.49236	5e-05		8.58499	1.19747	-2.84183	5e-05		6.73053	0.808703	-3.05704	5e-05	UOS1, putative, expressed
LOC_Os02g04540	17.5306	23.3838	0.415635	0.00045		3.96042	8.14112	1.03957	5e-05		3.89242	6.17041	0.664698	5e-05		28.682	49.4974	0.787205	5e-05	retrotransposon protein, putative, unclassified, expressed
LOC_Os02g04640	4.92629	2.76164	-0.834976	5e-05		7.1983	2.74498	-1.39086	5e-05		7.07474	3.18512	-1.15133	5e-05		4.41691	2.34257	-0.914946	5e-05	Myb-like DNA-binding domain containing protein, putative, expressed
LOC_Os02g04650	23.5775	21.406	-0.139401	0.2628		10.4142	27.064	1.37782	5e-05		10.2351	23.1063	1.17476	5e-05		15.0973	20.9881	0.475281	0.0012	activator of 90 kDa heat shock protein ATPase homolog, putative, expressed
LOC_Os02g04690	1.21005	1.17825	-0.0384174	0.85315		2.3306	1.09411	-1.09094	5e-05		2.29054	1.9431	-0.237328	0.19725		1.17626	0.977138	-0.267567	0.23755	cycloartenol synthase, putative, expressed
LOC_Os02g04810	23.2476	26.2005	0.172516	0.18225		105.973	52.945	-1.00113	5e-05		104.154	76.1702	-0.451425	0.00075		122.783	142.755	0.217429	0.0934	auxin response factor 5, putative, expressed
LOC_Os02g05120	1.20419	0.42357	-1.50739	0.00055		0.402688	0.558094	0.470848	1		0.395761	0.593358	0.584274	1		0.16955	0.183882	0.117069	1	expressed protein
LOC_Os02g05400	0.445541	0.782277	0.812123	0.01205		1.87367	4.12819	1.13964	5e-05		1.84152	3.55608	0.949388	5e-05		1.27123	1.61358	0.344039	0.1283	transmembrane protein 15, putative, expressed
LOC_Os02g05470	2.60921	15.4103	2.56221	5e-05		14.4343	1.17585	-3.61773	5e-05		14.1867	2.49159	-2.5094	5e-05		2.52085	1.36727	-0.882617	5e-05	CCT motif family protein, expressed
LOC_Os02g05610	0.363576	0.312883	-0.216637	1		0.147907	0.397452	1.4261	1		0.145383	0.296013	1.0258	1		0.599604	0.226466	-1.40471	0.00065	ZOS2-03 - C2H2 zinc finger protein, expressed
LOC_Os02g05620	7.81992	7.36433	-0.0866005	0.51035		5.90099	12.1961	1.04739	5e-05		5.79954	9.63074	0.731707	5e-05		4.68915	8.49065	0.856548	5e-05	ATEXO70G1, putative, expressed
LOC_Os02g05744	3.53885	3.44572	-0.0384748	0.80695		3.49477	3.37907	-0.048569	0.7243		3.43476	3.56471	0.0535788	0.7445		6.30812	2.37736	-1.40785	5e-05	endoglucanase, putative, expressed
LOC_Os02g05830	140.558	183.124	0.381654	0.00095		16.5726	36.7234	1.1479	5e-05		16.2888	26.142	0.682491	5e-05		52.3122	80.5906	0.623464	5e-05	ribulose bisphosphate carboxylase small chain, chloroplast precursor, putative, expressed
LOC_Os02g05890	3.07726	8.43625	1.45496	5e-05		0.466354	0.423137	-0.140303	1		0.458282	0.195447	-1.22945	1		0.839831	1.84195	1.13307	0.00065	EMB1303, putative, expressed
LOC_Os02g05960	0.361444	0.482918	0.418007	1		0.533308	1.06669	1.0001	5e-05		0.524182	0.683258	0.382363	0.1367		0.476333	0.453988	-0.0693154	1	phytosulfokine receptor precursor, putative, expressed
LOC_Os02g05980	1.57433	1.60095	0.0241924	0.89005		1.4392	4.06066	1.49644	5e-05		1.41447	2.74504	0.956564	5e-05		2.13355	3.26023	0.611715	0.0003	phytosulfokine receptor precursor, putative, expressed
LOC_Os02g06130	0.281325	0.212678	-0.403566	1		1.15925	0.0771292	-3.90977	0.0028		1.13938	0.151264	-2.91311	5e-05		0.380818	0.24686	-0.625406	1	phytosulfokine receptor precursor, putative, expressed
LOC_Os02g06380	4.1291	4.4018	0.0922691	0.58875		6.51173	7.07149	0.118974	0.3854		6.39978	6.19819	-0.0461751	0.77015		3.66219	1.75336	-1.06259	5e-05	plant-specific domain TIGR01627 family protein, expressed
LOC_Os02g06540	0.344636	0.336076	-0.0362861	1		0.171216	0.670667	1.96978	0.00075		0.168246	0.548727	1.70552	1		0.215293	0.226984	0.0762849	1	transporter family protein, putative, expressed
LOC_Os02g06580	0.947231	0.85894	-0.141159	0.4965		10.6696	10.4809	-0.0257419	0.82125		10.4865	12.1645	0.214145	0.1012		8.75504	3.52709	-1.31164	5e-05	formin, putative, expressed
LOC_Os02g06630	1.54647	2.2906	0.566748	0.00445		0.694874	1.54942	1.1569	5e-05		0.683	2.04099	1.57931	5e-05		0.928362	1.28645	0.470637	0.0582	peroxidase precursor, putative, expressed
LOC_Os02g06760	269.838	105.044	-1.3611	5e-05		127.099	144.425	0.184363	0.08055		124.917	120.285	-0.0545146	0.67315		90.8121	63.9042	-0.506975	0.00015	expressed protein
LOC_Os02g06770	48.1062	17.2203	-1.48211	5e-05		22.6053	17.023	-0.409173	0.00165		22.217	14.1564	-0.65021	0.0001		18.9905	12.5646	-0.595916	0.00065	expressed protein
LOC_Os02g06779	13.9088	6.59746	-1.07602	5e-05		2.57385	3.61033	0.488203	0.0749		2.52962	3.23127	0.35318	0.2312		2.61447	1.93384	-0.435049	0.1484	expressed protein
LOC_Os02g06820	0.458608	1.34798	1.55547	0.00035		0.0738956	0.120002	0.699496	1		0.0726551	0.0972749	0.421004	1		0.215574	0.295876	0.456814	1	transposon protein, putative, unclassified, expressed
LOC_Os02g07110	12.3134	11.943	-0.0440581	0.7783		8.93771	21.8358	1.28872	5e-05		8.78424	25.002	1.50905	5e-05		6.99639	11.4818	0.714662	0.00015	OsSAUR6 - Auxin-responsive SAUR gene family member, expressed
LOC_Os02g07190	8.05225	12.0353	0.579809	5e-05		9.58883	17.7267	0.886495	5e-05		9.42423	12.8934	0.452183	0.0009		4.71686	12.0689	1.3554	5e-05	expressed protein
LOC_Os02g07360	2.00737	5.09778	1.34456	5e-05		1.6386	1.20145	-0.447685	0.0529		1.61051	1.06661	-0.594489	0.0221		0.42733	0.508393	0.250593	1	pentatricopeptide containing protein, putative, expressed
LOC_Os02g07650	13.1095	5.98244	-1.13181	5e-05		6.84122	3.65792	-0.903231	5e-05		6.72355	3.82163	-0.815035	5e-05		4.85729	6.03543	0.313304	0.0713	zinc-binding protein, putative, expressed
LOC_Os02g07690	5.72361	4.6546	-0.298269	0.0926		183.738	99.2432	-0.888608	5e-05		180.581	120.971	-0.577977	5e-05		27.0638	6.79948	-1.99287	5e-05	VQ domain containing protein, putative, expressed
LOC_Os02g07930	4.52119	4.77704	0.0794144	0.6315		42.1028	19.4047	-1.11751	5e-05		41.3798	35.9339	-0.203582	0.1151		20.3083	16.9551	-0.260356	0.05855	B-box zinc finger family protein, putative, expressed
LOC_Os02g08150	0.719514	0.443294	-0.698759	0.05855		5.31178	1.46246	-1.8608	5e-05		5.22067	2.38504	-1.13022	5e-05		1.33241	0.289477	-2.20251	5e-05	CCT/B-box zinc finger protein, putative, expressed
LOC_Os02g08220	17.5846	7.97116	-1.14145	5e-05		1.22861	2.96186	1.26948	5e-05		1.20752	1.19008	-0.0209942	0.9667		5.2831	4.44444	-0.249384	0.21685	expressed protein
LOC_Os02g08230	9.49874	11.4522	0.269823	0.0328		17.0581	43.6074	1.35412	5e-05		16.7652	33.7991	1.01152	5e-05		8.9446	17.1733	0.941081	5e-05	WAX2, putative, expressed
LOC_Os02g08270	2.60623	3.73748	0.520105	0.0077		11.4711	54.2378	2.2413	5e-05		11.2738	35.4578	1.65312	5e-05		24.8458	20.8439	-0.253381	0.062	class I glutamine amidotransferase, putative, expressed
LOC_Os02g08330	0.763561	1.85481	1.28045	5e-05		4.48294	3.51288	-0.35179	0.0107		4.40587	3.6055	-0.28923	0.0705		0.49472	1.17465	1.24754	5e-05	gp176, putative, expressed
LOC_Os02g08470	0.874255	1.65713	0.92256	0.00635		6.49145	1.60596	-2.01511	5e-05		6.38001	3.30981	-0.946813	5e-05		1.74927	0.713824	-1.29311	0.00085	expressed protein
LOC_Os02g09070	7.50118	3.11606	-1.26739	5e-05		0.841546	1.30653	0.634622	0.16175		0.826969	2.45019	1.56699	0.00335		1.67259	0.83498	-1.00227	0.0172	zinc-binding protein, putative, expressed
LOC_Os02g09220	1.83501	2.40337	0.389266	0.0481		4.26438	1.24473	-1.7765	5e-05		4.19118	1.73531	-1.27216	5e-05		1.49103	0.471828	-1.65998	5e-05	cytochrome P450, putative, expressed
LOC_Os02g09390	0.195631	0.409294	1.065	1		1.51559	0.305578	-2.31026	5e-05		1.48963	0.545751	-1.44864	0.00015		0.379529	0.243008	-0.643205	1	cytochrome P450, putative, expressed
LOC_Os02g09600	176.09	86.9105	-1.01871	5e-05		47.898	48.4029	0.0151271	0.8881		47.0763	41.3082	-0.188574	0.159		58.2756	62.2983	0.0963009	0.4534	expressed protein
LOC_Os02g09620	0.384031	1.70492	2.15041	5e-05		0.515551	0.852124	0.724947	0.05005		0.50669	0.563876	0.154276	1		0.280925	0.306849	0.127343	1	GDSL-like lipase/acylhydrolase, putative, expressed
LOC_Os02g09630	9.63409	16.442	0.77117	5e-05		5.5804	11.0482	0.985375	5e-05		5.48471	10.9784	1.00118	5e-05		6.42787	8.32289	0.372745	0.01695	GA20292-PA, putative, expressed
LOC_Os02g09810	54.7123	53.0992	-0.0431749	0.6999		115.061	47.2482	-1.28407	5e-05		113.086	80.7364	-0.486128	0.0001		86.8406	49.951	-0.797855	5e-05	amino acid transporter, putative, expressed
LOC_Os02g09830	5.64011	4.60907	-0.291248	0.1374		5.35251	12.2695	1.1968	5e-05		5.26056	9.04298	0.781582	5e-05		4.36778	2.3241	-0.91023	0.00045	bZIP transcription factor domain containing protein, expressed
LOC_Os02g09940	6.50822	14.6288	1.16848	5e-05		0.234774	0.6485	1.46583	1		0.230779	0.54322	1.23503	1		1.2879	3.37541	1.39004	5e-05	peroxiredoxin, putative, expressed
LOC_Os02g10030	0.175345	0.0698585	-1.32769	1		7.54488	12.8623	0.769579	0.0004		7.41521	20.9023	1.49511	5e-05		0.105808	0.263938	1.31876	1	expressed protein
LOC_Os02g10390	34.149	98.8477	1.53337	5e-05		8.82099	4.53338	-0.960353	5e-05		8.66961	5.17326	-0.744893	5e-05		21.1245	21.2174	0.00632696	0.96015	chlorophyll A-B binding protein, putative, expressed
LOC_Os02g10490	2.5478	2.96567	0.219105	0.1529		1.20962	2.46689	1.02815	5e-05		1.18887	2.0144	0.760755	0.00015		1.4544	2.86637	0.978806	5e-05	expressed protein
LOC_Os02g10520	3.18776	2.50375	-0.348457	0.03045		35.0221	3.37685	-3.37452	5e-05		34.4211	5.3875	-2.67561	5e-05		8.65116	2.14912	-2.00915	5e-05	OsSub12 - Putative Subtilisin homologue, expressed
LOC_Os02g10550	0.189877	0.136203	-0.47931	1		3.99456	3.22915	-0.30688	0.073		3.92587	2.13195	-0.880837	5e-05		0.897684	0.171726	-2.3861	0.0002	expressed protein
LOC_Os02g10700	76.1829	95.5553	0.326869	0.00345		331.717	131.327	-1.33679	5e-05		326.019	179.178	-0.863565	5e-05		275.715	174.76	-0.657803	5e-05	OsFBL7 - F-box domain and LRR containing protein, expressed
LOC_Os02g10710	1.94077	1.25434	-0.629707	0.10185		2.45814	3.15838	0.361621	0.2223		2.41599	5.47619	1.18055	0.00025		1.60198	1.91115	0.254587	0.47225	hsp20/alpha crystallin family protein, putative, expressed
LOC_Os02g10760	5.21017	16.849	1.69326	5e-05		1.84954	1.76724	-0.065674	0.80565		1.81788	1.67434	-0.118661	0.6924		1.19502	1.62555	0.443892	0.1529	AP2 domain containing protein, expressed
LOC_Os02g10780	7.38983	6.78707	-0.122751	0.42785		19.5652	5.25141	-1.89751	5e-05		19.2295	6.04381	-1.66979	5e-05		6.9988	5.06142	-0.467565	0.01045	SPX domain containing protein, putative, expressed
LOC_Os02g10860	0.889498	0.648896	-0.455004	0.2213		8.93335	1.8058	-2.30656	5e-05		8.78015	3.23053	-1.44248	5e-05		1.29839	0.740533	-0.810084	0.0206	bZIP transcription factor domain containing protein, expressed
LOC_Os02g10880	20.3562	11.724	-0.796003	5e-05		31.9348	14.4682	-1.14225	5e-05		31.3867	21.8912	-0.519803	0.0002		11.7789	8.25888	-0.512186	0.00085	UDP-glucoronosyl and UDP-glucosyl transferase domain containing protein, expressed
LOC_Os02g11070	5.15642	3.39973	-0.600948	0.0001		36.6085	109.09	1.57527	5e-05		35.9798	77.3159	1.10358	5e-05		189.588	93.026	-1.02716	5e-05	3-ketoacyl-CoA synthase, putative, expressed
LOC_Os02g11110	4.45112	8.56777	0.944752	5e-05		0.681061	0.37684	-0.853834	0.01565		0.669425	0.426691	-0.649729	0.06925		2.65076	0.987655	-1.42433	5e-05	flavonol-3-O-glycoside-7-O-glucosyltransferase 1, putative, expressed
LOC_Os02g11130	2.04801	1.88794	-0.117408	0.5743		2.59454	1.06559	-1.28382	5e-05		2.54997	1.12628	-1.17891	5e-05		3.18379	1.68954	-0.914115	5e-05	cytokinin-O-glucosyltransferase 3, putative, expressed
LOC_Os02g11640	2.94206	2.30769	-0.350382	0.05875		0.981633	0.517626	-0.923275	0.0057		0.964818	0.36815	-1.38996	0.0007		5.25277	1.7829	-1.55885	5e-05	UDP-glucoronosyl and UDP-glucosyl transferase, putative, expressed
LOC_Os02g11705	1.16488	4.11562	1.82093	0.0003		0.66965	0.563375	-0.249312	1		0.658358	0.579503	-0.184055	1		1.04905	25.0572	4.57806	5e-05	expressed protein
LOC_Os02g11720	2.72568	8.52959	1.64586	5e-05		9.35064	8.14393	-0.199341	0.1183		9.18994	13.0619	0.507243	0.00065		6.09807	6.85478	0.168757	0.31695	lipase, putative, expressed
LOC_Os02g11770	37.5388	12.4716	-1.58973	5e-05		25.5369	8.79893	-1.53718	5e-05		25.0981	10.1275	-1.30929	5e-05		13.102	7.3301	-0.837882	0.0001	expressed protein
LOC_Os02g11790	2.71127	3.38194	0.318882	0.09475		9.90342	3.98124	-1.31471	5e-05		9.73349	15.5263	0.67369	5e-05		4.86315	3.58632	-0.439389	0.01795	OsFBK4 - F-box domain and kelch repeat containing protein, expressed
LOC_Os02g11980	0.174978	0.250667	0.518594	1		1.86256	0.625962	-1.57314	5e-05		1.83057	0.968334	-0.918719	5e-05		0.438015	0.15075	-1.53882	1	receptor-like protein kinase precursor, putative, expressed
LOC_Os02g12120	0.057272	0.0876667	0.6142	1		0.287899	0.59741	1.05316	5e-05		0.282967	0.507977	0.844129	1		0.261801	0.266698	0.0267351	1	retrotransposon protein, putative, unclassified, expressed
LOC_Os02g12270	8.55897	0	inf	1		25.415	6.52739	-1.9611	0.22085		24.9735	2.19412	-3.50868	0.16935		22.3076	0	inf	5e-05	expressed protein
LOC_Os02g12380	5.78331	1.92632	-1.58605	5e-05		15.2138	6.58205	-1.20877	5e-05		14.9526	6.16134	-1.27908	5e-05		3.88787	2.33518	-0.735448	0.0001	histone deacetylase, putative, expressed
LOC_Os02g12480	116.545	127.976	0.13499	0.28815		25.277	68.8688	1.44602	5e-05		24.8432	43.5449	0.809657	5e-05		50.4984	30.4974	-0.727551	5e-05	expressed protein
LOC_Os02g12670	0.595448	1.29888	1.12522	5e-05		1.00414	0.808292	-0.313016	0.14505		0.986883	1.00694	0.0290281	0.9013		0.725527	0.494202	-0.553928	0.03655	protein kinase family protein, putative, expressed
LOC_Os02g12680	0.705349	0.953259	0.434532	0.1345		7.74595	0.799911	-3.27553	5e-05		7.6132	1.84331	-2.0462	5e-05		0.3787	0.236665	-0.678206	1	cytochrome P450, putative, expressed
LOC_Os02g12730	5.46928	14.4561	1.40226	5e-05		3.2789	6.23002	0.926027	5e-05		3.22258	4.34548	0.431299	0.00375		3.42032	5.5703	0.703623	5e-05	beta-galactosidase precursor, putative, expressed
LOC_Os02g12790	7.49335	21.571	1.52541	5e-05		2.49915	1.77316	-0.495113	0.01145		2.45622	2.25533	-0.1231	0.55045		1.33537	2.16973	0.700273	0.00225	GATA zinc finger domain containing protein, expressed
LOC_Os02g12910	1.51119	1.06423	-0.505878	0.0097		1.06521	0.853842	-0.319103	0.1329		1.04692	1.06923	0.0304289	0.89265		1.50474	0.73815	-1.02753	5e-05	receptor-like protein kinase 5 precursor, putative, expressed
LOC_Os02g13660	122.729	318.353	1.37515	5e-05		25.6593	77.2468	1.58999	5e-05		25.2185	40.4916	0.683141	5e-05		54.3789	91.9099	0.757174	5e-05	meiosis 5, putative, expressed
LOC_Os02g13800	4.47567	6.8838	0.621103	0.0003		125.132	9.32975	-3.74547	5e-05		122.984	10.3763	-3.5671	5e-05		9.75693	3.74893	-1.37995	5e-05	HSF-type DNA-binding domain containing protein, expressed
LOC_Os02g13900	14.2014	10.5221	-0.432609	0.00145		26.955	11.9836	-1.16949	5e-05		26.492	15.637	-0.76059	5e-05		10.3016	10.5272	0.0312467	0.8366	BES1/BZR1 homolog protein, putative, expressed
LOC_Os02g14430	6.15746	4.87258	-0.337648	0.0464		28.1308	19.2736	-0.545521	5e-05		27.6477	17.1225	-0.691265	5e-05		21.1884	10.254	-1.04709	5e-05	peroxidase precursor, putative, expressed
LOC_Os02g14680	1.94884	4.68363	1.26501	5e-05		0.597984	1.19431	0.998003	0.00245		0.58777	1.27041	1.11197	0.0018		0.403578	0.66286	0.715857	0.0427	UDP-glucoronosyl and UDP-glucosyl transferase domain containing protein, expressed
LOC_Os02g14760	42.4467	29.2338	-0.538016	5e-05		95.1535	45.3995	-1.06758	5e-05		93.5198	57.9356	-0.690821	5e-05		33.0187	26.1156	-0.338374	0.00655	CID11, putative, expressed
LOC_Os02g14840	0.551498	1.37826	1.32142	5e-05		1.88651	3.59234	0.929202	5e-05		1.85428	2.44469	0.398794	0.03965		1.85048	0.50241	-1.88097	5e-05	potassium channel KAT1, putative, expressed
LOC_Os02g14890	15.0756	21.8808	0.537446	0.00025		19.5088	53.9389	1.4672	5e-05		19.1737	47.4288	1.30664	5e-05		23.9387	9.38878	-1.35034	5e-05	expressed protein
LOC_Os02g15120	1.18967	3.05327	1.35979	5e-05		17.649	9.81168	-0.847013	5e-05		17.3455	15.6449	-0.148872	0.3019		0.883627	0.823941	-0.100897	0.77885	RING-H2 finger protein, putative, expressed
LOC_Os02g15660	0.493683	3.45168	2.80564	5e-05		0.29489	0.441965	0.583755	1		0.289873	0.288272	-0.00798792	1		0.779633	1.05809	0.440598	0.0497	tetratricopeptide repeat, putative, expressed
LOC_Os02g15690	4.9114	21.0524	2.09978	5e-05		1.94209	2.01143	0.0506116	0.7797		1.90877	2.39471	0.327209	0.0946		2.29207	2.73564	0.255229	0.18415	polygalacturonase, putative, expressed
LOC_Os02g15700	3.67335	4.22198	0.200825	0.27485		26.7782	9.87149	-1.43972	5e-05		26.3184	9.50283	-1.46964	5e-05		8.73398	5.33162	-0.712066	0.00015	expressed protein
LOC_Os02g15704	0.211807	0.0392434	-2.43223	1		3.01994	1.47983	-1.02908	5e-05		2.96789	0.980063	-1.59849	5e-05		0.501498	0.348183	-0.526397	1	expressed protein
LOC_Os02g15750	6.68264	15.6393	1.22668	5e-05		4.29797	5.54591	0.367769	0.007		4.22422	5.36317	0.344402	0.0296		8.28166	9.17456	0.147718	0.31775	expressed protein
LOC_Os02g15810	91.411	127	0.474391	5e-05		15.2139	32.703	1.10403	5e-05		14.9532	22.5746	0.594245	5e-05		36.1931	78.0586	1.10884	5e-05	HMG1/2, putative, expressed
LOC_Os02g15870	9.43522	10.1176	0.100737	0.44195		23.5045	10.8833	-1.11082	5e-05		23.1011	13.0987	-0.81854	5e-05		14.4254	9.0827	-0.667415	5e-05	molybdenum cofactor biosynthesis protein 1, putative, expressed
LOC_Os02g16060	0.147674	0.179602	0.282388	1		1.13024	0.420029	-1.42807	5e-05		1.11088	0.743262	-0.579759	0.0111		0.248912	0.16215	-0.618303	1	RGA-1, putative, expressed
LOC_Os02g16660	15.3401	15.4152	0.0070519	0.95325		21.2466	58.3975	1.45868	5e-05		20.882	43.9774	1.0745	5e-05		16.5486	31.0218	0.906577	5e-05	cbxX, chromosomal, putative, expressed
LOC_Os02g17000	0.0971139	0.344167	1.82536	1		1.54759	4.69741	1.60184	5e-05		1.52101	2.79787	0.879294	5e-05		0.912801	2.19436	1.26543	5e-05	OsSub14 - Putative Subtilisin homologue, expressed
LOC_Os02g17320	17.7993	13.537	-0.394914	0.0007		34.85	13.8691	-1.32929	5e-05		34.2522	16.1173	-1.08759	5e-05		27.7195	17.1037	-0.696591	5e-05	uridine/cytidine kinase-like 1, putative, expressed
LOC_Os02g17534	0.450864	1.06649	1.24211	5e-05		1.06643	1.80649	0.760406	0.0002		1.04814	1.12201	0.098256	0.68925		0.51538	1.01398	0.976327	0.00065	xyloglucan fucosyltransferase, putative, expressed
LOC_Os02g17620	11.8874	18.4039	0.630583	5e-05		1.26515	0.264985	-2.25533	0.00285		1.24344	0.362265	-1.77922	0.00385		6.27413	3.06812	-1.03206	5e-05	isochorismatase family protein, putative, expressed
LOC_Os02g17760	0.567672	1.32636	1.22434	5e-05		0.161459	0.349035	1.1122	1		0.158694	0.453649	1.51533	1		0.709166	0.669404	-0.0832467	0.7174	cytochrome P450, putative, expressed
LOC_Os02g17780	4.06173	3.18691	-0.349934	0.0154		12.0254	5.05691	-1.24975	5e-05		11.8191	9.68321	-0.287562	0.0325		26.0199	17.3052	-0.588412	5e-05	ent-kaurene synthase, chloroplast precursor, putative, expressed
LOC_Os02g17930	0	1.26447	inf	5e-05		0	0.22869	inf	1		0	0.349892	inf	1		0	0	0	1	expressed protein
LOC_Os02g17940	1.15307	2.32504	1.01178	5e-05		0.180824	0.350965	0.956743	1		0.177771	0.287972	0.695907	1		1.10408	1.17082	0.084675	0.7406	leucoanthocyanidin dioxygenase, putative, expressed
LOC_Os02g18000	0.623395	0.492321	-0.340549	0.13205		0.565247	1.90478	1.75267	5e-05		0.555582	1.06869	0.943769	5e-05		0.919322	0.791925	-0.215206	0.30685	disease resistance protein RGA2, putative, expressed
LOC_Os02g18410	82.7445	135.398	0.710466	5e-05		57.1696	173.288	1.59985	5e-05		56.1878	118.196	1.07286	5e-05		140.078	227.147	0.697394	5e-05	salt stress root protein RS1, putative, expressed
LOC_Os02g18430	2.08639	1.00255	-1.05734	0.0001		4.65996	3.67944	-0.340833	0.0328		4.57993	4.41789	-0.051969	0.77535		3.8532	2.27604	-0.759528	5e-05	AGC_PVPK_like_kin82y.5 - ACG kinases include homologs to PKA, PKG and PKC, expressed
LOC_Os02g18650	0.313817	0.392882	0.324174	1		0.372803	0.962	1.36762	0.0002		0.366397	0.668547	0.86762	0.01945		1.07084	1.22123	0.189588	0.4371	pectinesterase, putative, expressed
LOC_Os02g19060	1.26125	0.343776	-1.87532	0.0004		0.857165	0.842891	-0.0242253	0.96125		0.842375	0.87108	0.048342	0.88785		0.646816	0.487481	-0.40801	0.29855	expressed protein
LOC_Os02g19640	3.42251	8.20609	1.26164	5e-05		6.36062	10.0885	0.665473	5e-05		6.25146	8.90396	0.510254	0.00055		3.60014	2.98487	-0.270383	0.1569	IQ calmodulin-binding motif family protein, putative, expressed
LOC_Os02g19650	0.409457	0.629406	0.620281	0.0823		2.37247	5.32646	1.16679	5e-05		2.33165	4.24366	0.863954	5e-05		1.20354	2.02689	0.751984	0.0017	hydrolase, alpha/beta fold family domain containing protein, expressed
LOC_Os02g19820	302.236	191.884	-0.65544	5e-05		804.941	355.34	-1.17968	5e-05		791.123	448.997	-0.817198	5e-05		895.871	755.355	-0.246136	0.0972	nodulin MtN3 family protein, putative, expressed
LOC_Os02g20210	0.414903	0.558987	0.430041	1		0.499547	1.08282	1.1161	0.0003		0.490974	0.788769	0.683957	0.0365		0.596096	0.509874	-0.225403	0.46335	disease resistance protein RGA1, putative, expressed
LOC_Os02g20360	4.02472	1.2624	-1.67272	5e-05		3.24139	7.73357	1.25452	5e-05		3.18555	6.99226	1.13422	5e-05		1.25801	1.89965	0.594586	0.01335	tyrosine aminotransferase, putative, expressed
LOC_Os02g20500	0.27144	0.951908	1.81019	0.0015		1.55698	0.677702	-1.20002	0.00085		1.53026	1.19918	-0.351725	0.2297		0.223641	0.380713	0.767519	1	expressed protein
LOC_Os02g20540	3.39775	48.7551	3.8429	5e-05		0.293292	1.00217	1.77272	0.00275		0.288302	0.382637	0.408396	1		1.50521	3.65803	1.2811	5e-05	fasciclin domain containing protein, expressed
LOC_Os02g21090	4.3981	6.07358	0.465666	0.0008		5.31104	12.7982	1.26887	5e-05		5.21986	10.6016	1.0222	5e-05		3.22986	2.74005	-0.237268	0.17965	CPuORF33 - conserved peptide uORF-containing transcript, expressed
LOC_Os02g21300	0.381835	0.563508	0.561487	1		2.91711	5.86703	1.00809	5e-05		2.86705	2.92753	0.0301186	0.88345		0.445035	1.42084	1.67476	5e-05	transposon protein, putative, unclassified, expressed
LOC_Os02g21310	0.316363	1.14591	1.85684	0.0001		0.11587	0.527433	2.18649	1		0.113872	0.53565	2.23388	1		0.231014	0.643965	1.479	0.0043	expressed protein
LOC_Os02g21520	4.4296	4.69504	0.0839602	0.6412		2.10706	4.3805	1.05586	5e-05		2.0709	3.40899	0.719087	0.00305		2.83125	3.01646	0.0914171	0.67525	chalcone isomerase 3, putative, expressed
LOC_Os02g21700	4.07694	3.36519	-0.276798	0.1272		27.3336	9.81408	-1.47775	5e-05		26.8638	10.4289	-1.36508	5e-05		6.1708	3.67206	-0.74887	0.0001	STE_MEKK_ste11_MAP3K.8 - STE kinases include homologs to sterile 7, sterile 11 and sterile 20 from yeast, expressed
LOC_Os02g22020	4.66794	6.15491	0.39895	0.0096		12.2434	12.1043	-0.0164883	0.8946		12.0331	12.0992	0.00790375	0.95665		6.78387	16.4829	1.28079	5e-05	MYB family transcription factor, putative, expressed
LOC_Os02g22100	0.294329	1.21284	2.04289	5e-05		0.76678	0.224996	-1.76892	0.00045		0.753583	0.38416	-0.97206	0.0105		0.986745	0.274062	-1.84818	5e-05	OsRhmbd6 - Putative Rhomboid homologue, expressed
LOC_Os02g22130	72.2541	57.7983	-0.322053	0.0039		42.9886	87.9545	1.0328	5e-05		42.2513	59.0698	0.483424	0.0002		145.882	133.761	-0.125152	0.2971	expressed protein
LOC_Os02g22160	4.45563	4.65265	0.0624224	0.692		15.1071	30.4317	1.01035	5e-05		14.8479	20.4745	0.46357	0.0009		44.2953	24.2077	-0.871685	5e-05	DNA binding protein, putative, expressed
LOC_Os02g22290	0.658564	0.671359	0.0277611	1		7.37637	8.08967	0.13317	0.3933		7.24979	15.0169	1.05057	5e-05		0.467393	0.521146	0.157051	1	retrotransposon protein, putative, Ty3-gypsy subclass, expressed
LOC_Os02g24080	6.44389	9.71348	0.592056	5e-05		14.9935	45.8919	1.6139	5e-05		14.7362	29.4768	1.00022	5e-05		24.5279	48.055	0.970264	5e-05	SNARE domain containing protein, putative, expressed
LOC_Os02g24100	2.86393	5.96938	1.05959	0.00035		1.17359	1.3155	0.16468	0.7226		1.15361	1.29296	0.164518	0.72765		2.57404	2.89889	0.171469	0.57995	expressed protein
LOC_Os02g24430	0.50387	1.17318	1.2193	0.0003		0.348649	0.493789	0.502119	1		0.342682	0.326053	-0.0717643	1		1.74325	0.872629	-0.998338	0.00025	expressed protein
LOC_Os02g24700	17.9015	24.554	0.45588	0.0007		1.1198	5.52071	2.30161	5e-05		1.10058	3.518	1.67649	5e-05		1.55025	4.73658	1.61135	5e-05	OsSAUR8 - Auxin-responsive SAUR gene family member, expressed
LOC_Os02g25780	4.15766	3.16026	-0.39573	0.048		28.1526	23.0742	-0.286991	0.01345		27.6696	35.4146	0.356044	0.00985		6.59901	3.29572	-1.00166	5e-05	expressed protein
LOC_Os02g26160	1.38956	2.24476	0.691934	0.00065		0.820667	3.23999	1.98112	5e-05		0.806563	2.57821	1.67651	5e-05		0.993037	2.83697	1.51443	5e-05	receptor lectin kinase like protein, putative, expressed
LOC_Os02g26190	0.38278	0.349703	-0.130387	1		0.979159	0.438269	-1.15973	5e-05		0.962285	0.634413	-0.601042	0.0016		0.435661	0.173328	-1.3297	1	transposon protein, putative, CACTA, En/Spm sub-class, expressed
LOC_Os02g26210	0.225585	0.48017	1.08987	1		1.97649	0.109016	-4.18034	0.04575		1.94254	0.430249	-2.1747	5e-05		1.28324	0	inf	5e-05	flowering promoting factor-like 1, putative, expressed
LOC_Os02g26430	0.717583	0.504839	-0.507323	0.2486		5.28531	2.6348	-1.00429	5e-05		5.19502	2.3119	-1.16805	5e-05		15.4923	10.2887	-0.590487	0.00015	WRKY42, expressed
LOC_Os02g26600	6.02736	3.6228	-0.73442	5e-05		2.80523	4.40131	0.649816	5e-05		2.75714	3.50725	0.347164	0.0239		1.48356	3.60529	1.28106	5e-05	ATP binding, related, putative, expressed
LOC_Os02g26670	1.65465	0.669535	-1.30529	0.0003		3.5573	6.27475	0.818777	5e-05		3.49629	7.1449	1.03109	5e-05		2.81427	1.74472	-0.689771	0.003	F-box/Kelch-repeat protein, putative, expressed
LOC_Os02g26720	0.271034	0.17796	-0.606921	1		1.59094	3.24446	1.0281	5e-05		1.56364	2.36592	0.597498	0.0135		3.76909	3.15475	-0.256694	0.1837	Inositol 1, 3, 4-trisphosphate 5/6-kinase, putative, expressed
LOC_Os02g26794	9.00569	4.61817	-0.963516	5e-05		9.30266	1.4013	-2.73087	5e-05		9.14275	3.77808	-1.27497	0.0001		1.06631	1.80791	0.761696	0.05275	expressed protein
LOC_Os02g27769	67462.3	77686.7	0.203586	0.2234		0	0	0	1		0	0	0	1		19193.3	44143.7	1.20161	5e-05	40S ribosomal protein S27, putative, expressed
LOC_Os02g28030	0	1.75889	inf	5e-05		0	0	0	1		0	0	0	1		0	0	0	1	expressed protein
LOC_Os02g28110	3.81534	4.17205	0.128944	0.4506		18.6068	17.2911	-0.105798	0.35755		18.2873	38.5693	1.07661	5e-05		1.88895	2.3071	0.288497	0.18165	ornithine decarboxylase, putative, expressed
LOC_Os02g28170	2.37489	10.3542	2.12429	5e-05		4.02098	7.57898	0.914456	5e-05		3.95184	5.53963	0.487266	0.00255		3.28122	9.05374	1.46428	5e-05	transferase family protein, putative, expressed
LOC_Os02g28340	1.74298	3.78046	1.11701	5e-05		7.76067	3.40938	-1.18667	5e-05		7.62723	6.55863	-0.217766	0.1406		2.7993	2.33532	-0.261445	0.20285	transferase family protein, putative, expressed
LOC_Os02g28820	1.17882	2.53804	1.10637	5e-05		0.0989868	0.373056	1.91408	1		0.0972743	0.543317	2.48166	1		0.913749	1.05587	0.20856	0.48555	expressed protein
LOC_Os02g28900	9.39927	14.1835	0.593594	5e-05		5.94576	12.854	1.11228	5e-05		5.84372	8.63324	0.563015	0.00015		7.98829	15.2717	0.934898	5e-05	cytokinin-O-glucosyltransferase 2, putative, expressed
LOC_Os02g29150	4.20618	4.35008	0.0485315	0.74065		10.0337	3.61758	-1.47176	5e-05		9.86151	5.31182	-0.892604	5e-05		4.71277	1.53035	-1.62272	5e-05	OsFBO11 - F-box and other domain containing protein, expressed
LOC_Os02g29210	15.1518	7.52385	-1.00994	5e-05		28.2407	25.6928	-0.13641	0.20445		27.7558	23.6973	-0.228064	0.0822		18.489	11.4927	-0.685955	5e-05	ankyrin, putative, expressed
LOC_Os02g29550	14.7647	15.9654	0.112801	0.39185		39.0787	15.2576	-1.35686	5e-05		38.4082	21.2748	-0.852272	5e-05		24.5584	17.2699	-0.507959	0.0003	AP2 domain containing protein, expressed
LOC_Os02g29774	65.46	32.5033	-1.01003	5e-05		4.89621	14.8484	1.60058	5e-05		4.81193	14.4681	1.58819	5e-05		24.8446	32.2191	0.374985	0.0401	expressed protein
LOC_Os02g29960	3.2827	2.76833	-0.245871	0.16185		1.72855	0.900274	-0.941127	0.0002		1.69877	1.54973	-0.132476	0.566		3.28015	1.33756	-1.29416	5e-05	cytochrome P450, putative, expressed
LOC_Os02g30240	14.0409	11.2418	-0.320765	0.0262		0.962992	2.93759	1.60904	5e-05		0.94658	2.81749	1.57361	5e-05		1.81133	2.19686	0.278392	0.29695	expressed protein
LOC_Os02g30280	3.9215	7.4107	0.918205	5e-05		2.0366	7.18894	1.81961	5e-05		2.00151	7.97446	1.99429	5e-05		2.2346	4.24788	0.926723	0.00015	expressed protein
LOC_Os02g30320	4.56895	9.32445	1.02916	5e-05		15.3753	18.3023	0.251411	0.04335		15.1113	25.8679	0.775532	5e-05		11.742	9.85764	-0.252365	0.10585	drought-induced protein 1, putative, expressed
LOC_Os02g30470	106	51.7289	-1.03502	5e-05		57.1489	56.9602	-0.00477368	0.9665		56.1677	43.6972	-0.3622	0.008		69.2492	53.4215	-0.374376	0.00365	expressed protein
LOC_Os02g30624	268.932	126.899	-1.08356	5e-05		88.6016	97.7313	0.141489	0.4624		87.0801	77.4074	-0.169872	0.5576		61.0081	74.9843	0.297589	0.23205	LSM domain containing protein, expressed
LOC_Os02g30780	43.4063	41.0132	-0.0818166	0.5011		20.5354	43.1464	1.07113	5e-05		20.1824	26.1075	0.371367	0.00945		12.1396	22.658	0.900306	5e-05	LGC1, putative, expressed
LOC_Os02g30800	1.1158	2.07935	0.89805	5e-05		1.29936	2.61627	1.00971	5e-05		1.27711	2.15748	0.756467	5e-05		1.13658	2.44226	1.10352	5e-05	POLE1 - Putative DNA polymerase epsilon catalytic subunit, expressed
LOC_Os02g30810	0.309962	1.78421	2.52512	5e-05		2.09495	1.72924	-0.276784	0.21245		2.05893	2.17381	0.0783277	0.73755		0.556348	0.516559	-0.107055	1	OsSAUR10 - Auxin-responsive SAUR gene family member, expressed
LOC_Os02g31140	5.55188	3.47787	-0.674772	0.0003		11.6125	38.3535	1.72368	5e-05		11.4129	27.6039	1.2742	5e-05		6.35395	17.3114	1.44599	5e-05	major ampullate spidroin 2-2, putative, expressed
LOC_Os02g31160	0.821646	2.1348	1.37752	0.0003		2.33078	4.64224	0.994009	0.0001		2.29078	3.61353	0.657566	0.0061		1.51882	2.01698	0.409249	0.1301	transcription factor, putative, expressed
LOC_Os02g31840	2.59029	0.625456	-2.05013	0.0001		1.32299	1.22465	-0.111432	0.709		1.30031	1.76705	0.442489	0.1457		3.12367	1.67556	-0.898595	0.00075	expressed protein
LOC_Os02g31910	0.543138	0.622465	0.196676	0.4535		0.633458	2.06943	1.70791	5e-05		0.62258	1.71434	1.46133	5e-05		0.747738	0.836899	0.16252	0.50175	potassium transporter, putative, expressed
LOC_Os02g31924	2.23667	3.28057	0.552593	0.08425		1.6765	6.30564	1.91119	5e-05		1.6475	3.59129	1.12422	0.00615		4.01723	6.66944	0.731363	0.00525	expressed protein
LOC_Os02g31926	2.75992	3.71437	0.428489	0.04085		2.55486	5.59293	1.13036	5e-05		2.51094	4.28347	0.770555	0.0015		3.89455	5.52836	0.505394	0.01325	expressed protein
LOC_Os02g32009	0.930014	2.38727	1.36003	0.0005		2.84098	3.90439	0.458706	0.0457		2.79213	3.30807	0.244624	0.3492		1.72394	0.871884	-0.983502	0.00715	expressed protein
LOC_Os02g32140	0.0791835	0.145983	0.882524	1		4.51597	0.965525	-2.22565	5e-05		4.43819	1.24827	-1.83005	5e-05		0.259712	0.139399	-0.897693	1	AP2 domain containing protein, expressed
LOC_Os02g32450	299.527	146.961	-1.02726	5e-05		94.6739	90.2521	-0.0690061	0.52315		93.0492	110.477	0.247677	0.05395		63.7276	70.223	0.140024	0.27745	expressed protein
LOC_Os02g32580	28.4357	13.5134	-1.07331	5e-05		45.936	51.3756	0.161458	0.13515		45.1476	31.2081	-0.532728	5e-05		107.884	71.7517	-0.588401	5e-05	expressed protein
LOC_Os02g32660	2.43597	2.23585	-0.123672	0.4412		7.9284	2.80337	-1.49987	5e-05		7.79243	4.11056	-0.922739	5e-05		3.54869	1.52169	-1.22161	5e-05	1,4-alpha-glucan-branching enzyme, chloroplast precursor, putative, expressed
LOC_Os02g32814	123.288	47.0978	-1.38831	5e-05		88.018	54.1143	-0.701788	5e-05		86.5077	51.0999	-0.759508	5e-05		68.4062	51.596	-0.406868	0.00115	heavy metal-associated domain containing protein, expressed
LOC_Os02g32950	8.29458	13.9793	0.753054	5e-05		12.1574	5.30251	-1.19708	5e-05		11.949	11.9681	0.00230646	0.989		3.73804	5.5901	0.580593	0.01725	RCN2 Centroradialis-like1 homologous to TFL1 gene; contains Pfam profile PF01161: Phosphatidylethanolamine-binding protein, expressed
LOC_Os02g32990	0.128584	0.384677	1.58094	1		21.9153	1.94223	-3.49616	5e-05		21.5392	10.0204	-1.10403	5e-05		2.97563	0.844076	-1.81775	5e-05	expressed protein
LOC_Os02g33000	1.21648	1.41449	0.217574	0.6076		2.36742	6.75765	1.5132	5e-05		2.32675	4.66532	1.00366	0.00585		6.09963	4.20582	-0.536332	0.1111	glycosyl hydrolases family 17, putative, expressed
LOC_Os02g33030	2.10965	1.61445	-0.385966	0.14675		1.94603	1.27321	-0.612069	0.03685		1.91262	1.28928	-0.568981	0.07165		2.80746	0.916025	-1.61581	5e-05	bifunctional monodehydroascorbate reductase and carbonic anhydrasenectarin-3 precursor, putative, expressed
LOC_Os02g33060	31.8248	26.8119	-0.247276	0.09155		38.9578	63.4781	0.704348	5e-05		38.2882	83.3902	1.12298	5e-05		31.8028	16.8827	-0.913608	5e-05	expressed protein
LOC_Os02g33240	3.4597	4.95969	0.5196	0.0055		21.2909	40.1569	0.915412	5e-05		20.9246	57.0601	1.44728	5e-05		10.0581	15.7787	0.64961	5e-05	OsFBX51 - F-box domain containing protein, expressed
LOC_Os02g33590	0.151157	0.172713	0.192325	1		7.25207	3.38232	-1.10038	5e-05		7.12757	2.74993	-1.37402	5e-05		6.04093	5.1989	-0.216564	0.1893	U-box domain-containing protein, putative, expressed
LOC_Os02g33670	1.89741	2.05727	0.116696	0.59755		3.67822	1.44531	-1.34763	5e-05		3.6149	2.72224	-0.409163	0.04825		2.05701	0.396411	-2.37548	5e-05	expressed protein
LOC_Os02g33820	104.581	143.679	0.458233	0.0002		333.924	719.461	1.1074	5e-05		328.191	513.46	0.645718	5e-05		263.689	457.586	0.795204	5e-05	abscisic stress-ripening, putative, expressed
LOC_Os02g34600	18.6853	13.4006	-0.479613	0.0003		27.6346	12.6997	-1.12168	5e-05		27.1607	15.3748	-0.820951	5e-05		20.9079	14.8437	-0.494199	0.00025	CAMK_CAMK_like3 - CAMK includes calcium/calmodulin depedent protein kinases, expressed
LOC_Os02g34640	1.09438	3.23562	1.56393	5e-05		0.644174	0.857421	0.412553	0.3693		0.633095	0.709037	0.163439	1		1.4773	2.00961	0.44396	0.15285	expressed protein
LOC_Os02g34710	0.814358	1.76162	1.11316	0.0005		1.56795	1.37995	-0.184265	0.4753		1.54099	1.61264	0.0655603	0.8097		0.728696	0.499318	-0.545357	0.13555	expressed protein
LOC_Os02g34860	7.82898	18.2834	1.22364	5e-05		10.0661	9.7435	-0.0469921	0.71165		9.8933	10.891	0.138606	0.3393		11.8725	9.33896	-0.34629	0.01645	Regulator of chromosome condensation domain containing protein, expressed
LOC_Os02g34870	4.06767	2.07523	-0.970935	0.0025		1.47609	2.4976	0.758765	0.0436		1.45075	4.56316	1.65324	0.0002		1.48192	1.43921	-0.0421855	0.89475	expressed protein
LOC_Os02g35010	3.7734	3.16819	-0.252206	0.08955		4.93765	13.0786	1.40531	5e-05		4.85302	9.42296	0.957299	5e-05		2.88698	4.4938	0.638373	0.00025	STE_MEKK_ste11_MAP3K.9 - STE kinases include homologs to sterile 7, sterile 11 and sterile 20 from yeast, expressed
LOC_Os02g35020	0.624437	0.719445	0.204329	0.46115		0.592665	0.70525	0.250917	0.3727		0.582604	0.609994	0.0662789	1		1.06096	0.514436	-1.04431	0.0004	glycosyl transferase, putative, expressed
LOC_Os02g35090	17.4601	21.3088	0.287388	0.27515		40.5905	13.8687	-1.54931	5e-05		39.8941	19.5519	-1.02886	0.0023		33.9452	22.3564	-0.602524	0.08485	expressed protein
LOC_Os02g35230	4.95551	5.38828	0.120791	0.3859		0.809902	1.8967	1.22768	5e-05		0.795965	1.01784	0.354738	0.1752		2.10107	3.27009	0.638202	0.0006	expressed protein
LOC_Os02g35490	0.441049	0.493371	0.161732	1		2.72925	7.7945	1.51395	5e-05		2.68234	5.27458	0.975566	5e-05		3.46833	2.66176	-0.381859	0.0165	MLO domain containing protein, putative, expressed
LOC_Os02g35830	14.4885	26.0925	0.848728	5e-05		19.0336	38.678	1.02297	5e-05		18.7067	34.4644	0.881552	5e-05		17.2496	21.0162	0.284935	0.03015	extracellular ligand-gated ion channel, putative, expressed
LOC_Os02g35910	5.56719	5.98299	0.103917	0.44215		14.1705	47.6398	1.74927	5e-05		13.9271	33.488	1.26575	5e-05		12.4015	25.6615	1.04909	5e-05	protein phosphotase protein, putative, expressed
LOC_Os02g35970	3.93875	4.69111	0.252191	0.0691		7.76567	1.8196	-2.09349	5e-05		7.63234	3.17782	-1.26409	5e-05		2.88866	1.06185	-1.44382	5e-05	BTBN2 - Bric-a-Brac, Tramtrack, Broad Complex BTB domain with non-phototropic hypocotyl 3 NPH3 and coiled-coil domains, expressed
LOC_Os02g36140	0.280132	0.0880375	-1.66992	1		0.523117	1.23575	1.24018	5e-05		0.51423	0.608096	0.241885	0.38415		0.179034	0.18069	0.0132821	1	terpene synthase, putative, expressed
LOC_Os02g36190	0.407513	0.110999	-1.8763	1		0.68759	1.61795	1.23455	5e-05		0.675796	0.265785	-1.34633	0.00445		0.581569	0.237455	-1.29229	0.004	cytochrome P450, putative, expressed
LOC_Os02g36210	0.153849	0.123496	-0.317045	1		0.295431	1.91126	2.69363	5e-05		0.290362	0.721115	1.31238	0.00035		0.29814	0.389933	0.387235	1	ent-kaurene synthase, chloroplast precursor, putative, expressed
LOC_Os02g36340	12.9666	12.467	-0.056683	0.6432		79.4707	174.159	1.13191	5e-05		78.1078	149.039	0.932153	5e-05		156.087	157.976	0.0173508	0.88845	riboflavin biosynthesis protein ribAB, chloroplast precursor, putative, expressed
LOC_Os02g36350	1.03126	0.455709	-1.17822	0.00075		10.6088	4.65104	-1.18963	5e-05		10.4265	6.33679	-0.71843	5e-05		1.54202	0.638888	-1.27119	0.0001	expressed protein
LOC_Os02g36490	12.3208	12.2429	-0.00915751	0.94445		14.7747	6.25889	-1.23915	5e-05		14.5214	7.63535	-0.927412	5e-05		26.6695	15.4372	-0.788785	5e-05	expressed protein
LOC_Os02g36550	1.50635	4.65355	1.62727	5e-05		1.0681	1.42714	0.418083	0.10585		1.04979	0.742651	-0.499344	0.1212		1.03502	0.770658	-0.425491	0.15545	phosphopantothenate--cysteine ligase, putative, expressed
LOC_Os02g36700	0.00774211	0.0638822	3.04461	1		2.04017	0.861946	-1.24302	5e-05		2.00503	1.00223	-1.00041	0.00025		0.225407	0.411737	0.869192	1	sucrose transporter BoSUT1, putative, expressed
LOC_Os02g36810	0.621673	0.388996	-0.676399	1		0.971519	0.299601	-1.6972	0.0006		0.954918	0.572996	-0.736851	0.0371		0.492053	0.287071	-0.777407	1	cytokinin-O-glucosyltransferase 2, putative, expressed
LOC_Os02g36850	1.21228	4.04807	1.73951	5e-05		0.476558	0.897882	0.913874	0.05885		0.468336	0.844297	0.850206	0.08765		0.266972	0.676579	1.34157	0.0464	oxygen evolving enhancer protein 3, identical, putative, expressed
LOC_Os02g36880	5.60232	8.18466	0.546899	0.0002		41.4249	16.5306	-1.32536	5e-05		40.7134	24.4269	-0.737032	5e-05		11.5876	6.05209	-0.93708	5e-05	No apical meristem protein, putative, expressed
LOC_Os02g36890	9.33964	27.7113	1.56903	5e-05		2.62605	3.97124	0.596697	0.00185		2.581	4.44353	0.783772	0.00065		2.04065	3.70163	0.85913	0.0002	MYB family transcription factor, putative, expressed
LOC_Os02g37060	9.91286	24.8857	1.32794	5e-05		7.83221	8.47711	0.114152	0.5126		7.69765	9.82853	0.352557	0.0713		9.59769	10.0845	0.0713802	0.7091	photosystem II 5 kDa protein, chloroplast precursor, putative, expressed
LOC_Os02g37070	15.1927	6.36426	-1.25532	5e-05		2.31762	12.0586	2.37935	5e-05		2.27758	6.74411	1.56613	5e-05		8.84465	13.0259	0.558504	0.0031	expressed protein
LOC_Os02g37160	1.0612	2.88296	1.44185	5e-05		17.1177	5.6523	-1.59858	5e-05		16.8237	6.73485	-1.32078	5e-05		2.09266	1.32234	-0.662249	0.01375	heavy metal transport/detoxification protein, putative, expressed
LOC_Os02g37180	3.70265	4.53781	0.29344	0.3105		21.2822	8.74127	-1.28373	5e-05		20.9166	16.0326	-0.38364	0.03855		5.54199	3.26209	-0.764607	0.0104	expressed protein
LOC_Os02g37190	7.6165	8.89555	0.223955	0.21215		3.39816	4.18834	0.301624	0.2087		3.33991	3.20245	-0.060633	0.8214		16.6822	5.3832	-1.63177	5e-05	expressed protein
LOC_Os02g37290	12.7436	8.1889	-0.638031	0.0393		9.48552	25.4966	1.4265	5e-05		9.32197	14.5215	0.639486	0.04875		60.5057	111.062	0.876222	5e-05	heavy metal associated domain containing protein, expressed
LOC_Os02g37320	2.78347	3.70083	0.410962	0.464		20.1447	64.4831	1.67852	5e-05		19.7987	40.7111	1.04002	0.0004		22.4295	44.6701	0.993913	5e-05	heavy metal associated domain containing protein, expressed
LOC_Os02g37480	12.8056	20.9301	0.708808	5e-05		174.043	106.804	-0.704479	5e-05		171.055	294.244	0.782552	5e-05		7.47812	20.2654	1.43827	5e-05	glycine-rich cell wall structural protein precursor, putative, expressed
LOC_Os02g37590	38.2399	46.2404	0.274076	0.01305		41.55	85.9381	1.04845	5e-05		40.8366	78.1005	0.935468	5e-05		81.4764	111.782	0.456233	0.00025	glycerophosphoryl diester phosphodiesterase family protein, putative, expressed
LOC_Os02g37654	0.8486	0.796859	-0.0907608	0.76505		0.197242	0.121488	-0.699161	1		0.193888	0.244575	0.335059	1		0.684565	0.175575	-1.9631	0.00095	lecithin:cholesterol acyltransferase, putative, expressed
LOC_Os02g37690	39.5887	29.5715	-0.420879	0.0003		24.2014	12.3838	-0.966632	5e-05		23.7856	15.417	-0.625564	5e-05		35.4371	10.8009	-1.7141	5e-05	UDP-glucoronosyl and UDP-glucosyl transferase, putative, expressed
LOC_Os02g37770	1.83286	4.68956	1.35536	5e-05		0.0302111	0.0756372	1.32402	1		0.0296843	0.0551294	0.893122	1		0.720106	0.349096	-1.04458	0.052	lecithin cholesterol acyltransferase, putative, expressed
LOC_Os02g37800	23.674	46.2357	0.965705	5e-05		3.97854	1.22829	-1.69559	5e-05		3.91017	1.06415	-1.87753	5e-05		12.7217	6.18447	-1.04057	5e-05	lecithin:cholesterol acyltransferase, putative, expressed
LOC_Os02g37930	93.3945	49.071	-0.928468	5e-05		109.803	191.296	0.800892	5e-05		107.919	109.713	0.0237766	0.8551		212.245	104.476	-1.02256	5e-05	hypoxia-responsive family protein, putative, expressed
LOC_Os02g37970	39.2299	67.0577	0.77345	5e-05		5.23182	2.59166	-1.01344	0.00535		5.14204	1.57437	-1.70756	0.00035		4.3126	2.95304	-0.546359	0.0565	DUF581 domain containing protein, expressed
LOC_Os02g38020	1.48133	3.20148	1.11185	5e-05		1.47441	1.53866	0.0615328	0.73565		1.44914	1.40733	-0.0422335	0.83885		2.60199	3.0269	0.218226	0.2081	inorganic phosphate transporter 2-1, chloroplast precursor, putative, expressed
LOC_Os02g38120	6.97697	15.5247	1.15389	5e-05		7.03953	15.1636	1.10706	5e-05		6.91876	13.4455	0.958537	5e-05		5.19928	10.5806	1.02503	5e-05	BTBN3 - Bric-a-Brac, Tramtrack, Broad Complex BTB domain with non-phototropic hypocotyl 3 NPH3 domain, expressed
LOC_Os02g38130	4.83132	3.51645	-0.458297	0.004		8.45763	14.4085	0.768596	5e-05		8.31255	12.2204	0.555933	0.00015		2.85415	6.97147	1.2884	5e-05	no apical meristem protein, putative, expressed
LOC_Os02g38140	20.5051	17.4492	-0.23282	0.04895		10.2367	18.2759	0.836188	5e-05		10.0612	15.9845	0.66787	5e-05		50.0389	109.231	1.12626	5e-05	glycosyl transferase family 17 protein, putative, expressed
LOC_Os02g38210	68.2249	163.818	1.26373	5e-05		47.0168	35.876	-0.390156	0.0002		46.2091	37.0164	-0.320011	0.01085		45.0971	63.9839	0.504673	5e-05	elongation factor Tu, putative, expressed
LOC_Os02g38230	0.787727	2.62497	1.73653	5e-05		11.9219	4.29424	-1.47313	5e-05		11.7172	4.08122	-1.52156	5e-05		0.538714	0.676431	0.328423	0.4575	high affinity nitrate transporter, putative, expressed
LOC_Os02g38240	19.7962	26.2568	0.407466	0.0016		12.3644	15.6647	0.341325	0.00695		12.1522	15.5274	0.353599	0.0121		6.05489	12.2375	1.01514	5e-05	rhodanese family protein, putative, expressed
LOC_Os02g38386	1.56401	0.55545	-1.49352	0.00725		1.12153	9.84134	3.13339	5e-05		1.1022	6.51342	2.56303	5e-05		5.37027	6.66187	0.310932	0.13985	NBS-LRR disease resistance protein, putative, expressed
LOC_Os02g38392	1.39061	1.27142	-0.129276	0.51195		1.50208	15.3385	3.35213	5e-05		1.4764	8.21676	2.47649	5e-05		3.2221	9.38481	1.54233	5e-05	NBS-LRR disease resistance protein, putative, expressed
LOC_Os02g38840	74.1298	43.7804	-0.759768	5e-05		106.897	40.7886	-1.38998	5e-05		105.063	58.9714	-0.833162	5e-05		68.5828	42.2061	-0.700396	5e-05	glucose-6-phosphate 1-dehydrogenase, cytoplasmic isoform, putative, expressed
LOC_Os02g39000	2.80102	2.11876	-0.402728	0.0462		10.124	26.5144	1.38899	5e-05		9.9505	28.2011	1.50291	5e-05		9.01312	8.02191	-0.168082	0.2736	remorin C-terminal domain containing protein, putative, expressed
LOC_Os02g39380	5.03769	2.23674	-1.17137	5e-05		0.185781	0.0681921	-1.44593	1		0.182596	0	inf	1		0.0709112	0.060453	-0.230201	1	OsCML17 - Calmodulin-related calcium sensor protein, expressed
LOC_Os02g39384	3.51302	0.995594	-1.81908	0.0001		0.801382	0.751953	-0.0918469	1		0.787525	0.531929	-0.566092	1		0.561837	0.586543	0.062085	1	expressed protein
LOC_Os02g39390	22.8629	23.4129	0.0342923	0.7759		8.52838	17.8694	1.06715	5e-05		8.38181	14.8474	0.824881	5e-05		12.0019	19.344	0.688623	5e-05	expressed protein
LOC_Os02g39560	33.6798	39.308	0.22294	0.0508		48.3593	20.6227	-1.22956	5e-05		47.5293	28.0884	-0.758846	5e-05		49.045	30.7919	-0.671556	5e-05	non-receptor tyrosine kinase spore lysis A, putative, expressed
LOC_Os02g39730	14.9755	16.0434	0.099378	0.4885		35.3321	12.7913	-1.46582	5e-05		34.726	15.9509	-1.12237	5e-05		19.2837	17.7344	-0.12083	0.43725	expressed protein
LOC_Os02g39930	4.42978	4.50781	0.0251891	0.8979		28.8523	6.55119	-2.13886	5e-05		28.3569	8.51084	-1.73633	5e-05		6.83444	7.28858	0.092815	0.62125	OsTIL-1 Temperature-induced lipocalin-1, expressed
LOC_Os02g40090	17.156	12.9009	-0.411235	0.0022		24.3898	50.2009	1.04143	5e-05		23.9715	41.0111	0.774694	5e-05		26.4522	34.1439	0.368239	0.00575	transporter-related, putative, expressed
LOC_Os02g40100	0.576922	0.794473	0.461622	0.0539		0.289407	0.2633	-0.136391	1		0.284445	0.312026	0.13352	1		1.25931	0.524793	-1.26281	5e-05	plant protein of unknown function DUF869 domain containing protein, expressed
LOC_Os02g40110	0.655341	0.934913	0.512587	0.1009		7.81156	17.0102	1.12272	5e-05		7.67756	18.1679	1.24267	5e-05		2.57368	2.40086	-0.100279	0.6324	expressed protein
LOC_Os02g40260	30.9888	60.7594	0.971358	5e-05		0.35316	1.16383	1.72048	0.0001		0.347052	0.856647	1.30355	0.00335		27.9528	26.7155	-0.0653166	0.6149	uncharacterized protein At4g06744 precursor, putative, expressed
LOC_Os02g40490	47.3849	23.1888	-1.031	5e-05		8.4938	9.90453	0.221678	0.3734		8.34793	6.54729	-0.350522	0.2321		12.3827	16.62	0.424592	0.0515	expressed protein
LOC_Os02g40530	13.0706	2.85723	-2.19363	5e-05		8.55228	22.2743	1.381	5e-05		8.40537	9.7963	0.220926	0.13425		45.0849	20.9912	-1.10286	5e-05	MYB family transcription factor, putative, expressed
LOC_Os02g40664	3.51957	3.47514	-0.0183291	0.89925		8.90743	6.60908	-0.43056	0.0005		8.75445	7.878	-0.152188	0.2622		11.4361	5.18214	-1.14197	5e-05	zinc finger family protein, putative, expressed
LOC_Os02g40700	27.2174	13.0123	-1.06465	5e-05		26.4446	25.1498	-0.0724242	0.54825		25.9905	23.622	-0.137853	0.33585		44.318	21.6078	-1.03634	5e-05	enzyme of the cupin superfamily protein, putative, expressed
LOC_Os02g40730	5.95018	2.96356	-1.0056	5e-05		1.71292	2.85385	0.736449	5e-05		1.68342	3.45251	1.03625	5e-05		3.70822	3.18265	-0.220497	0.2191	ammonium transporter protein, putative, expressed
LOC_Os02g40784	73.8712	84.3091	0.190676	0.0927		35.6588	40.8599	0.196426	0.0543		35.0468	34.4164	-0.0261875	0.8388		18.303	44.4667	1.28064	5e-05	WAX2, putative, expressed
LOC_Os02g40800	3.70775	4.8079	0.374865	0.12855		0.948728	1.24533	0.392465	0.3785		0.932485	0.745612	-0.322656	0.5348		1.94879	4.85707	1.31751	5e-05	expressed protein
LOC_Os02g40840	10.4986	6.3904	-0.716223	5e-05		15.0717	9.42919	-0.676633	5e-05		14.8127	11.3253	-0.387278	0.00305		16.62	4.97074	-1.74139	5e-05	alcohol oxidase, putative, expressed
LOC_Os02g41780	17.7331	22.0852	0.316635	0.0109		7.13195	5.35836	-0.412505	0.00235		7.00968	5.93533	-0.24002	0.116		40.7869	19.0277	-1.1	5e-05	transporter-related, putative, expressed
LOC_Os02g41820	182.822	82.9045	-1.14092	5e-05		130.609	109.877	-0.249361	0.0195		128.366	90.5197	-0.503961	5e-05		130.429	99.6341	-0.38855	0.00245	expressed protein
LOC_Os02g41860	31.0197	80.2815	1.37188	5e-05		41.2549	27.4937	-0.585466	5e-05		40.5464	25.8238	-0.650873	5e-05		17.1348	11.0612	-0.631428	5e-05	aquaporin protein, putative, expressed
LOC_Os02g41904	3070.95	860.296	-1.83578	5e-05		319.467	340.808	0.0932915	0.352		313.982	309.427	-0.021082	0.8662		518.127	723.784	0.482253	0.00015	DEF7 - Defensin and Defensin-like DEFL family, expressed
LOC_Os02g41954	2.29558	4.32061	0.912375	5e-05		114.927	169.033	0.556583	5e-05		112.954	258.284	1.19322	5e-05		54.5455	66.522	0.28637	0.01755	gibberellin 2-beta-dioxygenase 7, putative, expressed
LOC_Os02g42310	22.5353	71.1749	1.65918	5e-05		5.61333	17.2305	1.61804	5e-05		5.5169	11.7934	1.09605	5e-05		15.6735	23.4498	0.581249	5e-05	OsSCP8 - Putative Serine Carboxypeptidase homologue, expressed
LOC_Os02g42390	1.01894	1.44745	0.506447	0.0802		1.13499	2.15448	0.924663	0.00105		1.11553	2.31933	1.05598	0.00065		2.58008	5.88192	1.18887	5e-05	expressed protein
LOC_Os02g42560	15.3579	20.1368	0.390859	0.0016		6.44694	9.02287	0.484971	5e-05		6.33616	6.0809	-0.059324	0.67465		5.63704	11.4613	1.02376	5e-05	expressed protein
LOC_Os02g42585	1.01061	0.545996	-0.88827	0.0022		13.698	2.03297	-2.75231	5e-05		13.4627	1.35002	-3.31792	5e-05		11.6147	2.31857	-2.32465	5e-05	AP2 domain containing protein, expressed
LOC_Os02g42640	5.38184	2.09854	-1.35872	5e-05		30.3965	19.0742	-0.672282	5e-05		29.8754	26.5725	-0.169023	0.2109		12.6485	13.0893	0.0494213	0.7387	CBS domain-containing protein, putative, expressed
LOC_Os02g42780	0.188207	0.736192	1.96777	0.0005		0.443022	0.473864	0.0970926	1		0.435365	0.407057	-0.0969954	1		0.490247	0.419388	-0.225222	1	lectin receptor-type protein kinase, putative, expressed
LOC_Os02g42990	7.66152	1.8491	-2.05081	5e-05		16.1374	12.2811	-0.393977	0.0022		15.8602	7.59082	-1.06308	5e-05		42.0511	20.3347	-1.0482	5e-05	OsSAUR11 - Auxin-responsive SAUR gene family member, expressed
LOC_Os02g43250	4.34042	4.7682	0.135611	0.42685		0.809205	5.85922	2.85613	5e-05		0.795248	4.48222	2.49474	5e-05		28.1305	29.5045	0.0687991	0.59845	receptor-like protein kinase precursor, putative, expressed
LOC_Os02g43300	5.63302	11.6337	1.04632	5e-05		7.34344	11.3965	0.634065	5e-05		7.2172	8.73438	0.275266	0.0526		7.03599	9.25571	0.395591	0.0064	expressed protein
LOC_Os02g43314	5.0844	2.9142	-0.802978	0.0002		1.40883	1.21821	-0.209727	0.49205		1.38466	0.974651	-0.506578	0.14065		3.10704	1.45985	-1.08972	0.0001	expressed protein
LOC_Os02g43360	5.39456	8.6179	0.675831	0.0005		3.2385	4.42462	0.450227	0.0421		3.18311	4.20249	0.400809	0.1007		2.86454	6.98395	1.28574	5e-05	cytochrome b5-like Heme/Steroid binding domain containing protein, expressed
LOC_Os02g43540	94.3885	60.1241	-0.650668	5e-05		98.4569	43.7204	-1.17119	5e-05		96.7667	42.9328	-1.17243	5e-05		51.8785	34.3736	-0.593837	5e-05	retrotransposon protein, putative, unclassified, expressed
LOC_Os02g43550	3.2213	5.69352	0.821677	0.0001		4.78922	9.38843	0.971091	5e-05		4.70702	10.4812	1.15493	5e-05		2.85774	3.56475	0.318926	0.16535	cyclin, putative, expressed
LOC_Os02g43594	3.03428	2.17526	-0.480167	0.04245		2.08902	4.67408	1.16185	5e-05		2.05317	2.24176	0.126779	0.6453		5.72556	3.21545	-0.832397	5e-05	MSP domain containing protein, putative, expressed
LOC_Os02g43600	21.9767	54.5719	1.31218	5e-05		10.0212	9.94136	-0.0115343	0.92785		9.84906	10.266	0.0598104	0.7041		9.67349	13.0005	0.426461	0.00925	50S ribosomal protein L19, chloroplast precursor, putative, expressed
LOC_Os02g43640	14.7678	37.6898	1.35172	5e-05		26.1184	47.2145	0.854163	5e-05		25.67	31.7039	0.304575	0.0244		17.6588	19.5208	0.144627	0.3042	retrotransposon protein, putative, unclassified, expressed
LOC_Os02g43700	32.626	19.6772	-0.729498	5e-05		129.365	71.0653	-0.864229	5e-05		127.143	38.9025	-1.70852	5e-05		154.973	110.2	-0.491887	0.0001	triacylglycerol lipase like protein, putative, expressed
LOC_Os02g43770	1.70425	1.58389	-0.105663	0.59985		14.0146	24.1105	0.782727	5e-05		13.7741	31.2153	1.18029	5e-05		7.61856	10.109	0.408053	0.00435	DUF630/DUF632 domains containing protein, putative, expressed
LOC_Os02g43840	2.62917	0.927631	-1.50298	5e-05		3.19791	2.33614	-0.453006	0.04115		3.14304	2.22483	-0.498465	0.0442		3.12023	1.59194	-0.970867	0.0006	ethylene-responsive element-binding protein, putative, expressed
LOC_Os02g43900	11.2503	11.086	-0.0212332	0.8729		3.81196	11.2743	1.56444	5e-05		3.7466	13.1137	1.80742	5e-05		11.4277	17.7304	0.63369	5e-05	expressed protein
LOC_Os02g44040	3.08335	2.25735	-0.449868	0.02695		8.26175	3.09634	-1.41588	5e-05		8.11974	2.06897	-1.97252	5e-05		3.95556	1.75256	-1.17442	5e-05	expressed protein
LOC_Os02g44080	6.10842	3.46034	-0.819884	5e-05		4.89347	3.66664	-0.416397	0.0244		4.80987	3.66651	-0.391588	0.0628		7.89684	2.79778	-1.49699	5e-05	aquaporin protein, putative, expressed
LOC_Os02g44090	4.02345	4.15776	0.0473741	0.8363		4.70538	2.23552	-1.0737	5e-05		4.62447	1.47801	-1.64563	5e-05		14.5141	11.3364	-0.356482	0.03765	zinc finger protein, putative, expressed
LOC_Os02g44108	75.159	52.7048	-0.512012	5e-05		15.2068	8.93265	-0.76756	5e-05		14.9459	7.30183	-1.03342	5e-05		13.3394	3.19341	-2.06252	5e-05	expansin precursor, putative, expressed
LOC_Os02g44230	7.06471	7.03716	-0.00563763	0.96555		9.95217	160.223	4.00893	5e-05		9.78171	89.048	3.18642	5e-05		63.7563	168.762	1.40435	5e-05	CPuORF22 - conserved peptide uORF-containing transcript, expressed
LOC_Os02g44310	121.541	134.478	0.145927	0.2019		29.3041	93.2889	1.6706	5e-05		28.8011	62.9134	1.12724	5e-05		268.243	185.585	-0.53146	5e-05	LTPL112 - Protease inhibitor/seed storage/LTP family protein precursor, expressed
LOC_Os02g44320	138.552	808.331	2.54451	5e-05		2.78953	6.06642	1.12082	5e-05		2.7417	4.30228	0.650031	0.0073		59.7192	50.9653	-0.228679	0.07785	LTPL113 - Protease inhibitor/seed storage/LTP family protein precursor, expressed
LOC_Os02g44654	8.59818	23.8478	1.47175	5e-05		5.28023	7.95177	0.590676	5e-05		5.1895	7.38446	0.508895	0.0007		5.3274	10.2032	0.937516	5e-05	cytochrome P450, putative, expressed
LOC_Os02g44710	54.89	29.1631	-0.912398	5e-05		13.9458	38.1943	1.45352	5e-05		13.7066	28.7959	1.07099	5e-05		91.0688	177.239	0.960668	5e-05	expressed protein
LOC_Os02g44720	14.995	11.2348	-0.416502	0.0071		4.73824	12.7738	1.43077	5e-05		4.65678	9.37872	1.01006	5e-05		23.6997	41.682	0.814555	5e-05	expressed protein
LOC_Os02g44990	13.4991	8.4128	-0.6822	5e-05		135.068	50.2575	-1.42628	5e-05		132.747	74.4318	-0.834693	5e-05		92.5357	70.4731	-0.392937	0.0013	OsFBDUF13 - F-box and DUF domain containing protein, expressed
LOC_Os02g45000	11.794	14.2906	0.277013	0.0309		61.5702	23.4189	-1.39456	5e-05		60.5118	28.623	-1.08004	5e-05		43.3165	34.9198	-0.310872	0.0127	expressed protein
LOC_Os02g45160	5.2432	3.80361	-0.463079	0.0004		3.61286	9.03101	1.32174	5e-05		3.55081	9.0597	1.35131	5e-05		1.9635	2.89342	0.55935	0.0015	aluminum-activated malate transporter, putative, expressed
LOC_Os02g45250	17.8558	30.8753	0.790063	5e-05		33.0961	45.874	0.471016	5e-05		32.5275	43.1731	0.408475	0.00145		11.905	24.9962	1.07014	5e-05	homeobox and START domains containing protein, putative, expressed
LOC_Os02g45380	0.758188	0.462304	-0.713714	0.0303		7.06884	2.50561	-1.49631	5e-05		6.94749	3.26676	-1.08863	5e-05		7.85111	4.83501	-0.699377	5e-05	MATE domain containing protein, expressed
LOC_Os02g45390	5.60164	5.07555	-0.142286	0.39785		5.81632	17.511	1.59008	5e-05		5.71648	14.2853	1.32134	5e-05		8.62342	10.1624	0.236911	0.13655	RING-H2 finger protein, putative, expressed
LOC_Os02g45450	4.58072	3.77721	-0.278251	0.1344		2.24981	20.2237	3.16817	5e-05		2.21131	10.676	2.2714	5e-05		77.8638	190.224	1.28867	5e-05	dehydration-responsive element-binding protein, putative, expressed
LOC_Os02g45520	0.274722	0.211889	-0.374662	1		0.651348	0.39575	-0.71884	0.0101		0.640144	0.496315	-0.367142	0.18945		0.705376	0.311766	-1.17793	0.00025	uncharacterized membrane protein, putative, expressed
LOC_Os02g45530	0.354097	0.385773	0.123607	1		0.187839	0.75329	2.00371	0.0003		0.18466	0.904209	2.29178	5e-05		0.375901	1.34786	1.84225	5e-05	HOTHEAD precursor, putative, expressed
LOC_Os02g45620	3.69744	4.56069	0.302726	0.11495		0.75106	1.43468	0.93373	0.01115		0.738139	0.996708	0.433279	0.27365		2.63777	7.89127	1.58094	5e-05	DUF623 domain containing protein, expressed
LOC_Os02g45710	34.3653	14.0194	-1.29353	5e-05		34.5073	24.4644	-0.49622	5e-05		33.9153	17.0073	-0.995781	5e-05		206.664	176.048	-0.231318	0.0554	zinc finger, C3HC4 type domain containing protein, expressed
LOC_Os02g45820	252.62	93.2254	-1.43817	5e-05		32.476	26.5146	-0.292588	0.0202		31.9197	24.1086	-0.404896	0.00635		26.1881	32.4603	0.309764	0.0369	mitochondrial import inner membrane translocase subunit Tim, putative, expressed
LOC_Os02g45860	7.07555	1.40633	-2.3309	5e-05		13.2157	9.44696	-0.484333	0.0069		12.9882	11.2273	-0.2102	0.2922		8.47244	5.68131	-0.576555	0.0125	expressed protein
LOC_Os02g45920	14.4392	14.6844	0.0242915	0.84645		7.49938	15.8738	1.0818	5e-05		7.37076	13.9812	0.9236	5e-05		13.3133	15.7814	0.245352	0.06825	expressed protein
LOC_Os02g45940	292.107	288.585	-0.0174996	0.8733		214.061	293.24	0.454058	5e-05		210.383	262.124	0.31723	0.01245		95.0647	207.318	1.12486	5e-05	Core histone H2A/H2B/H3/H4 domain containing protein, putative, expressed
LOC_Os02g46030	0.479	0.25316	-0.919977	1		12.4344	4.43377	-1.48773	5e-05		12.2209	5.41888	-1.17328	5e-05		3.40319	1.49219	-1.18946	5e-05	MYB family transcription factor, putative, expressed
LOC_Os02g46180	1.26485	0.873169	-0.53463	0.1127		1.99792	4.24412	1.08696	5e-05		1.96347	3.50308	0.835219	0.00245		1.74791	2.37862	0.444496	0.09165	DUF581 domain containing protein, expressed
LOC_Os02g46380	15.4498	11.1791	-0.466789	0.00045		41.1324	35.023	-0.231974	0.0365		40.4264	41.9485	0.0533222	0.68155		56.1505	20.6618	-1.44233	5e-05	purine permease, putative, expressed
LOC_Os02g46460	13.1032	11.4061	-0.200118	0.0991		15.4705	34.4002	1.15289	5e-05		15.2051	35.1286	1.20809	5e-05		19.9367	25.2131	0.338746	0.00635	peptide transporter PTR2, putative, expressed
LOC_Os02g46473	58.9853	118.327	1.00436	5e-05		92.4443	74.0383	-0.320313	0.00555		90.857	78.2903	-0.214764	0.1108		50.6618	60.3496	0.252444	0.07785	expressed protein
LOC_Os02g46560	32.3622	30.5424	-0.083497	0.47155		16.8994	35.2366	1.0601	5e-05		16.6096	28.2933	0.768447	5e-05		10.1101	26.4654	1.38831	5e-05	helix-loop-helix DNA-binding protein, putative, expressed
LOC_Os02g46650	4.517	5.26271	0.22044	0.1268		5.51478	19.5103	1.82286	5e-05		5.42018	16.1718	1.57707	5e-05		13.012	24.7396	0.926975	5e-05	ubiquitin carboxyl-terminal hydrolase domain containing protein, expressed
LOC_Os02g46690	0.997241	0.945495	-0.0768721	0.7503		0.924195	1.90512	1.04361	0.0001		0.908318	1.51062	0.733873	0.0047		4.22405	7.26219	0.781778	5e-05	OsFBD8 - F-box and FBD domain containing protein, expressed
LOC_Os02g46930	4.56378	6.86177	0.58835	0.0001		28.3691	13.4984	-1.07153	5e-05		27.8826	20.5262	-0.4419	0.0005		34.1577	15.5459	-1.13567	5e-05	jmjC domain containing protein, expressed
LOC_Os02g46940	3.13761	2.67378	-0.230782	0.2546		3.58768	7.58328	1.07977	5e-05		3.52613	6.43029	0.866796	5e-05		3.9061	6.7785	0.795236	5e-05	MYB family transcription factor, putative, expressed
LOC_Os02g46970	0.213307	0.399976	0.906986	1		0.415642	0.305825	-0.442634	1		0.408489	0.237854	-0.780221	1		0.763976	0.291218	-1.39143	0.0001	AMP-binding domain containing protein, expressed
LOC_Os02g46980	1.40963	5.38392	1.93334	5e-05		1.51209	0.543942	-1.47502	5e-05		1.48606	0.906536	-0.713054	0.00715		4.12579	3.54659	-0.218238	0.2068	pentatricopeptide, putative, expressed
LOC_Os02g47020	1.79661	10.2994	2.51921	5e-05		0.444305	0.341176	-0.381035	1		0.436641	0.446701	0.0328633	1		2.10464	3.13906	0.576758	0.0045	phosphoribulokinase/Uridine kinase family protein, expressed
LOC_Os02g47110	9.21325	7.40213	-0.315768	0.0291		6.71304	13.8908	1.04909	5e-05		6.59771	10.0746	0.610684	0.00015		6.74608	10.8469	0.685164	5e-05	ADP-ribosylation factor, putative, expressed
LOC_Os02g47230	4.74131	5.96482	0.331195	0.02025		10.743	28.4898	1.40704	5e-05		10.5585	23.7205	1.16772	5e-05		8.56292	8.89825	0.0554197	0.6944	Disease resistance/zinc finger/chromosome condensation-like region protein, putative, expressed
LOC_Os02g47310	54.5047	53.7233	-0.0208333	0.85145		31.9847	15.7045	-1.02621	5e-05		31.4357	27.9453	-0.1698	0.1983		31.8468	18.4226	-0.789673	5e-05	Cyclopropane-fatty-acyl-phospholipid synthase, putative, expressed
LOC_Os02g47390	0.00911257	0.157907	4.11507	1		0.104348	0.215101	1.04361	1		0.102558	0.0871184	-0.235391	1		0.343431	0.812456	1.24227	5e-05	expressed protein
LOC_Os02g47470	4.44438	6.53075	0.555268	0.00025		20.6718	24.1925	0.226896	0.03275		20.3169	19.8908	-0.0305763	0.8135		65.8491	263.202	1.99894	5e-05	cytochrome P450, putative, expressed
LOC_Os02g47510	4.4887	5.18398	0.207762	0.1528		0.90319	1.42706	0.659945	0.00405		0.887706	1.34505	0.599502	0.01725		1.7553	4.44893	1.34174	5e-05	9-cis-epoxycarotenoid dioxygenase 1, chloroplast precursor, putative, expressed
LOC_Os02g47620	0.645114	0.803887	0.317438	0.30725		0.82015	0.636627	-0.365439	0.24415		0.806071	0.52871	-0.608432	0.0843		1.99437	0.719035	-1.4718	5e-05	hydrolase, alpha/beta fold family domain containing protein, expressed
LOC_Os02g47660	42.9356	26.2808	-0.708168	5e-05		131.498	57.837	-1.18497	5e-05		129.24	78.8871	-0.712188	5e-05		73.3464	83.7213	0.190869	0.11075	basic helix-loop-helix, putative, expressed
LOC_Os02g47980	3.80449	5.60177	0.55818	0.0022		4.42286	12.44	1.49193	5e-05		4.34674	9.9357	1.19269	5e-05		4.58147	6.46013	0.495752	0.00695	DUF617 domain containing protein, expressed
LOC_Os02g48094	4.52399	5.37779	0.249418	0.18455		7.02208	23.7498	1.75794	5e-05		6.90121	24.3155	1.81696	5e-05		5.9467	8.6886	0.547035	0.003	expressed protein
LOC_Os02g48150	14.8685	11.6292	-0.354505	0.00915		76.2408	37.2069	-1.03499	5e-05		74.9313	45.5416	-0.718384	5e-05		13.5647	6.30473	-1.10536	5e-05	expressed protein
LOC_Os02g48170	10.2216	5.02845	-1.02344	5e-05		45.0398	23.7728	-0.921892	5e-05		44.2661	23.983	-0.884191	5e-05		12.6932	7.05868	-0.846581	5e-05	class E vacuolar protein-sorting machinery protein HSE1, putative, expressed
LOC_Os02g48190	11.5327	17.2066	0.577229	5e-05		17.9247	57.0061	1.66917	5e-05		17.6167	42.7604	1.27933	5e-05		41.992	67.9135	0.693583	5e-05	expressed protein
LOC_Os02g48200	0.680671	0.623021	-0.127678	0.6108		2.10463	6.38815	1.60183	5e-05		2.06854	4.52019	1.12777	5e-05		2.74798	5.90327	1.10314	5e-05	lectin-like protein kinase, putative, expressed
LOC_Os02g48280	0.515509	0.363505	-0.504024	1		0.654018	0.805795	0.301084	1		0.642855	0.494271	-0.37919	1		15.9732	2.17205	-2.87853	5e-05	expressed protein
LOC_Os02g48320	4.65286	4.21502	-0.142577	0.3525		29.8607	68.6985	1.20203	5e-05		29.3479	52.4582	0.837912	5e-05		31.2623	33.847	0.114603	0.39695	DNA binding protein, putative, expressed
LOC_Os02g48470	53.4583	52.0245	-0.0392229	0.76005		37.924	102.214	1.43042	5e-05		37.272	100.88	1.43648	5e-05		65.6025	81.6903	0.316415	0.0233	expressed protein
LOC_Os02g48570	2.41963	3.42657	0.501977	0.00205		3.72277	6.8124	0.871789	5e-05		3.65889	7.9456	1.11875	5e-05		2.2838	2.10816	-0.115452	0.54625	peptide transporter PTR2, putative, expressed
LOC_Os02g48730	26.5067	58.35	1.13838	5e-05		26.1385	27.4489	0.0705678	0.5167		25.6898	26.4874	0.0441122	0.73585		14.6265	17.4808	0.257184	0.0612	rho GDP-dissociation inhibitor 1, putative, expressed
LOC_Os02g48770	43.098	18.4019	-1.22777	5e-05		56.4964	107.822	0.932423	5e-05		55.5268	116.338	1.06707	5e-05		55.4067	32.0891	-0.787978	5e-05	SAM dependent carboxyl methyltransferase, putative, expressed
LOC_Os02g48850	0.0647244	0.0261915	-1.30521	1		0.404128	1.2033	1.57411	0.0086		0.397205	2.20309	2.47157	0.0009		0.791984	0.362541	-1.12733	0.033	plant-specific domain TIGR01615 family protein, expressed
LOC_Os02g48900	57.8425	118.222	1.0313	5e-05		45.9683	34.0229	-0.434134	5e-05		45.179	36.0197	-0.326866	0.00935		97.9985	58.8974	-0.734557	5e-05	aspartic proteinase nepenthesin-1 precursor, putative, expressed
LOC_Os02g48980	98.9321	86.698	-0.190439	0.0913		47.7575	125.273	1.39128	5e-05		46.9377	109.491	1.22199	5e-05		89.272	126.877	0.507146	5e-05	GPI-anchored protein, putative, expressed
LOC_Os02g49420	2.14592	3.488	0.700803	0.00095		0.390783	0.84418	1.11118	0.01415		0.384109	0.740212	0.946424	0.04025		0.823981	2.05781	1.32043	0.0002	fasciclin-like arabinogalactan precursor protein, putative, expressed
LOC_Os02g49440	90.8606	93.8107	0.0460981	0.67955		239.409	94.772	-1.33695	5e-05		235.298	130.516	-0.850262	5e-05		137.288	132.622	-0.049881	0.6767	dof zinc finger domain containing protein, putative, expressed
LOC_Os02g49480	1.81927	3.47307	0.932856	5e-05		1.00109	2.69219	1.42721	5e-05		0.983918	1.61866	0.718193	0.00875		3.38419	4.73033	0.483132	0.0092	helix-loop-helix DNA-binding domain containing protein, expressed
LOC_Os02g49560	3.72732	2.28881	-0.703543	0.0482		2.42575	13.1155	2.43477	5e-05		2.38438	11.1959	2.23128	5e-05		13.2728	5.45323	-1.28329	5e-05	bZIP transcription factor domain containing protein, expressed
LOC_Os02g49590	7.27419	9.72325	0.418652	0.0036		24.9349	51.417	1.04408	5e-05		24.5069	46.3671	0.919916	5e-05		27.1138	28.7147	0.0827667	0.5285	ASC1, putative, expressed
LOC_Os02g49650	0.109907	0.282077	1.3598	1		0.163594	1.67041	3.35202	5e-05		0.160815	1.76034	3.45238	0.0001		0.0831186	0.497757	2.5822	1	leaf senescence related protein, putative, expressed
LOC_Os02g49680	29.5925	38.7107	0.387503	0.0011		12.9599	5.11357	-1.34166	5e-05		12.7375	6.88868	-0.886787	5e-05		49.4396	40.7411	-0.279184	0.02625	arsenate reductase, putative, expressed
LOC_Os02g49690	1.34447	2.07729	0.627664	0.02135		4.05131	2.02009	-1.00397	5e-05		3.98184	1.51525	-1.39388	5e-05		1.35685	1.32821	-0.0307786	0.9207	ACT domain-containing protein, putative, expressed
LOC_Os02g49700	212.571	233.99	0.138502	0.2291		541.677	251.914	-1.1045	5e-05		532.378	346.17	-0.620969	0.0001		282.718	117.997	-1.26062	5e-05	homeobox associated leucine zipper, putative, expressed
LOC_Os02g49710	1.85698	1.35661	-0.452956	0.1676		3.62813	0.750028	-2.27421	5e-05		3.5661	1.36738	-1.38294	0.00025		1.56692	0.628335	-1.31833	0.004	RING finger protein, putative, expressed
LOC_Os02g49720	276.701	168.152	-0.718562	5e-05		749.065	347.006	-1.11013	5e-05		736.198	436.44	-0.754311	5e-05		132.503	141.008	0.0897533	0.47635	aldehyde dehydrogenase, putative, expressed
LOC_Os02g49840	2.4886	1.09748	-1.18114	5e-05		3.0084	2.00908	-0.582461	0.0055		2.9567	1.54607	-0.935382	0.0003		1.66991	1.05818	-0.658181	0.0183	OsMADS57 - MADS-box family gene with MIKCc type-box, expressed
LOC_Os02g49860	0.508007	1.49976	1.56181	0.0008		1.75913	1.27261	-0.46708	0.105		1.72903	0.947308	-0.868056	0.01155		1.24488	1.53271	0.300075	0.30805	AWPM-19-like membrane family protein, putative, expressed
LOC_Os02g49870	1.34232	6.97309	2.37707	5e-05		0.160683	0.104448	-0.621431	1		0.15792	0.106309	-0.570924	1		0.725489	1.22495	0.7557	0.02085	expressed protein
LOC_Os02g49920	8.60202	15.2082	0.822105	5e-05		15.4439	12.566	-0.297513	0.0089		15.1785	11.8426	-0.358045	0.0095		34.5424	69.5116	1.00888	5e-05	3-ketoacyl-CoA synthase, putative, expressed
LOC_Os02g49950	16.3857	21.022	0.359462	0.0026		15.6195	53.9962	1.78951	5e-05		15.3514	42.0046	1.45217	5e-05		21.9061	51.1256	1.22271	5e-05	spotted leaf 11, putative, expressed
LOC_Os02g49986	11.0228	5.6009	-0.976755	5e-05		2.98737	0.962176	-1.6345	5e-05		2.93612	0.595541	-2.30164	5e-05		1.85415	1.11333	-0.735882	0.0132	MYB family transcription factor, putative, expressed
LOC_Os02g50040	22.6409	30.8726	0.447396	0.0002		11.3967	23.0204	1.0143	5e-05		11.201	15.7941	0.495764	0.0002		20.1509	24.06	0.255791	0.04645	endoglucanase, putative, expressed
LOC_Os02g50050	7.33566	3.06266	-1.26014	5e-05		5.29734	8.28784	0.645729	0.0041		5.20635	9.83969	0.918339	0.00025		3.71402	6.59761	0.828961	0.0016	expressed protein
LOC_Os02g50140	1.22116	2.97945	1.28679	0.0004		1.42898	1.4827	0.0532361	0.8829		1.40453	1.21018	-0.214864	0.56435		2.53592	19.3074	2.92858	5e-05	caleosin related protein, putative, expressed
LOC_Os02g50350	78.1183	76.1757	-0.0363304	0.7441		275.463	117.459	-1.22971	5e-05		270.735	171.797	-0.65618	5e-05		131.887	103.144	-0.35464	0.00415	dihydroorotate dihydrogenase protein, putative, expressed
LOC_Os02g50374	0.862573	0.718833	-0.26299	0.5367		1.40301	1.95013	0.475048	0.12365		1.37907	2.10815	0.612277	0.066		4.95981	15.8522	1.67633	5e-05	expressed protein
LOC_Os02g50490	5.19204	7.64702	0.558595	0.00015		7.09199	15.966	1.17074	5e-05		6.97005	10.7109	0.619844	5e-05		23.5201	26.8899	0.193171	0.1308	endoglucanase, putative, expressed
LOC_Os02g50560	1.19284	2.81232	1.23736	5e-05		0.757369	1.39894	0.885269	0.02575		0.74438	1.06784	0.520586	0.29265		0.841931	1.34473	0.675544	0.51015	DSHCT domain containing protein, expressed
LOC_Os02g50690	2.83724	2.06169	-0.460658	0.01675		1.74016	6.46249	1.89287	5e-05		1.71036	5.1083	1.57854	5e-05		5.12499	2.89567	-0.823652	5e-05	GDSL-like lipase/acylhydrolase, putative, expressed
LOC_Os02g50740	1.37561	2.16187	0.652208	0.00545		0.593089	0.916032	0.627148	0.05575		0.582915	1.12144	0.943993	0.0073		1.48841	0.574925	-1.37232	0.0001	WD domain, G-beta repeat domain containing protein, expressed
LOC_Os02g50900	29.3339	11.4624	-1.35566	5e-05		24.4258	15.6141	-0.645563	5e-05		24.0066	13.2974	-0.852288	5e-05		25.3782	21.6509	-0.229165	0.0797	expressed protein
LOC_Os02g51020	5.16962	15.4123	1.57595	5e-05		2.49408	3.0197	0.275896	0.21765		2.45106	2.49505	0.0256623	0.92575		1.82951	4.07252	1.15446	5e-05	expressed protein
LOC_Os02g51040	83.3366	65.3624	-0.350489	0.00165		44.0978	29.3877	-0.585495	5e-05		43.3401	38.6321	-0.165904	0.1999		44.4918	21.56	-1.04518	5e-05	expansin precursor, putative, expressed
LOC_Os02g51080	36.0533	63.1223	0.808019	5e-05		57.5736	23.3423	-1.30246	5e-05		56.585	29.6538	-0.932202	5e-05		34.8649	32.7728	-0.0892774	0.4713	FAD binding domain containing protein, expressed
LOC_Os02g51110	2.24275	4.0055	0.836715	5e-05		24.6522	55.3585	1.16709	5e-05		24.2288	76.7387	1.66323	5e-05		26.43	59.654	1.17444	5e-05	aquaporin protein, putative, expressed
LOC_Os02g51130	5.0486	4.30168	-0.230982	0.12685		21.7439	20.974	-0.05201	0.6319		21.3706	24.8959	0.220278	0.08595		31.7482	12.6373	-1.32899	5e-05	glycosyl transferase 8 domain containing protein, putative, expressed
LOC_Os02g51370	12.8915	18.1969	0.49727	0.0002		13.3241	34.3839	1.36769	5e-05		13.0952	23.4181	0.838581	5e-05		15.2843	34.0557	1.15584	5e-05	glutaredoxin, putative, expressed
LOC_Os02g51390	2.22297	3.5318	0.667917	5e-05		3.47012	7.65432	1.14129	5e-05		3.41056	5.09616	0.579403	0.0001		2.13872	4.33852	1.02045	5e-05	expressed protein
LOC_Os02g51550	10.3549	3.36319	-1.62241	5e-05		2.12767	2.80912	0.400845	0.1292		2.09122	1.8872	-0.148097	0.62635		3.62494	2.47053	-0.553136	0.02525	DUF581 domain containing protein, expressed
LOC_Os02g51570	1.32328	4.08287	1.62547	5e-05		0.204351	0.481983	1.23793	1		0.200889	0.26503	0.399754	1		0.481584	0.916186	0.927854	0.02045	peptidyl-prolyl cis-trans isomerase, FKBP-type, putative, expressed
LOC_Os02g51680	2.05514	1.92681	-0.0930233	0.677		1.00857	0.4678	-1.10835	0.0042		0.991316	0.822734	-0.268919	0.40895		1.98105	0.597884	-1.72833	5e-05	uncharacterized glycosyl hydrolase Rv2006/MT2062, putative, expressed
LOC_Os02g51720	4.87883	12.1301	1.31398	5e-05		1.78079	1.69018	-0.0753433	0.75215		1.75027	2.05075	0.22857	0.3633		1.22029	1.42428	0.223008	0.4188	expressed protein
LOC_Os02g51730	1.26684	1.00115	-0.339568	0.13805		2.82951	3.51515	0.313033	0.03955		2.78077	5.37199	0.949974	5e-05		3.41284	1.4347	-1.25023	5e-05	dnaJ homolog subfamily C member 7, putative, expressed
LOC_Os02g51760	0.775489	1.72817	1.15607	5e-05		3.80075	5.62874	0.566529	5e-05		3.73543	6.64636	0.831292	5e-05		4.2118	2.98399	-0.497193	0.00505	expressed protein
LOC_Os02g51820	0.7314	1.14593	0.647786	0.30125		1.48326	3.314	1.1598	0.00795		1.45777	4.15484	1.51103	5e-05		1.0261	1.70467	0.732324	0.2209	expressed protein
LOC_Os02g51890	6.08238	8.79616	0.532238	5e-05		15.1795	44.3634	1.54724	5e-05		14.9191	27.401	0.87707	5e-05		10.239	17.3203	0.758393	5e-05	RNA recognition motif containing protein, putative, expressed
LOC_Os02g51930	12.5017	9.51352	-0.394078	0.0032		35.8034	8.26504	-2.115	5e-05		35.1888	16.4218	-1.09951	5e-05		26.4986	7.85961	-1.75339	5e-05	cytokinin-O-glucosyltransferase 2, putative, expressed
LOC_Os02g51970	4.55454	1.72579	-1.40005	5e-05		11.2798	28.0275	1.3131	5e-05		11.0863	20.0504	0.854851	5e-05		92.2386	217.426	1.23708	5e-05	phosphate-induced protein 1 conserved region domain containing protein, expressed
LOC_Os02g52000	2.38725	0.992414	-1.26634	5e-05		1.81616	1.32073	-0.459557	0.05355		1.78492	1.03407	-0.78753	0.00575		18.1427	29.7875	0.71532	5e-05	phosphate-induced protein 1 conserved region domain containing protein, expressed
LOC_Os02g52010	17.546	15.0912	-0.217436	0.09195		43.4063	100.909	1.21707	5e-05		42.6602	103.553	1.2794	5e-05		271.115	204.612	-0.406012	0.0011	phosphate-induced protein 1 conserved region domain containing protein, expressed
LOC_Os02g52040	151.278	116.313	-0.379184	0.0008		13.0708	46.8918	1.84299	5e-05		12.8463	22.5406	0.811171	5e-05		518.707	1028.2	0.987128	5e-05	phosphate-induced protein 1 conserved region domain containing protein, expressed
LOC_Os02g52170	6.73963	2.18435	-1.62546	5e-05		5.73472	5.29836	-0.114179	0.49455		5.63617	5.95029	0.0782452	0.68925		57.0726	72.9595	0.354299	0.00415	expressed protein
LOC_Os02g52210	3.5773	3.04978	-0.230166	0.2294		20.0807	149.998	2.90106	5e-05		19.736	80.4068	2.02649	5e-05		78.7164	170.082	1.11149	5e-05	zinc finger, C3HC4 type domain containing protein, expressed
LOC_Os02g52460	6.8568	10.3926	0.599953	5e-05		2.9444	4.05518	0.461793	0.01615		2.89362	3.29499	0.187397	0.397		2.75123	5.68189	1.04629	5e-05	zinc knuckle domain containing protein, expressed
LOC_Os02g52510	0.295965	0.662878	1.16332	0.00025		0.630855	1.08477	0.782015	0.0007		0.620064	0.699217	0.173324	0.4915		0.405314	0.705334	0.799265	0.0035	SNF2 family N-terminal domain containing protein, expressed
LOC_Os02g52650	1.41563	3.26168	1.20417	5e-05		0.687064	0.45014	-0.610069	1		0.675231	0.515195	-0.390262	1		2.40942	1.87508	-0.361734	0.1412	chlorophyll A-B binding protein, putative, expressed
LOC_Os02g52670	4.14888	5.17966	0.320136	0.12415		26.2111	226.997	3.11443	5e-05		25.7606	173.551	2.75213	5e-05		210.493	158.076	-0.41315	0.00095	AP2 domain containing protein, expressed
LOC_Os02g52850	0.381152	0.604857	0.666228	0.0187		2.29832	4.2724	0.894466	5e-05		2.25887	4.99242	1.14414	5e-05		3.28396	5.19891	0.662775	5e-05	receptor-like protein kinase like protein, putative, expressed
LOC_Os02g52990	8.4838	4.54298	-0.901072	0.0001		25.6524	73.9086	1.52665	5e-05		25.2116	64.1317	1.34695	5e-05		39.8725	29.114	-0.453679	0.0013	OsSAUR12 - Auxin-responsive SAUR gene family member, expressed
LOC_Os02g53160	4.62439	1.72068	-1.42629	5e-05		7.67896	12.4755	0.700119	5e-05		7.54772	12.8348	0.765944	0.0001		11.3536	6.49058	-0.806735	5e-05	tyrosine phosphatase family protein, putative, expressed
LOC_Os02g53240	0.0818292	4.56752	5.80265	0.1213		0	15.2655	inf	5e-05		0	0	0	1		0	1.45061	inf	5e-05	expressed protein
LOC_Os02g53360	3.99604	4.73645	0.245233	0.23785		0.922463	2.3319	1.33794	0.0011		0.906687	2.80891	1.63133	0.00025		1.96751	1.86714	-0.0755376	0.79805	expressed protein
LOC_Os02g53410	3.19461	3.66956	0.199968	0.4125		2.99199	8.5367	1.51257	5e-05		2.94078	5.73922	0.964657	0.00065		8.79831	15.7252	0.837778	5e-05	expressed protein
LOC_Os02g53790	45.2452	32.8492	-0.46191	5e-05		19.555	48.3112	1.30482	5e-05		19.2197	35.3406	0.878739	5e-05		34.1384	45.1989	0.404891	0.00135	adenylate kinase, putative, expressed
LOC_Os02g54010	11.4752	9.57055	-0.26185	0.03325		13.7605	28.5876	1.05486	5e-05		13.5245	22.6362	0.743061	5e-05		24.3661	50.1106	1.04024	5e-05	lipase class 3 family protein, putative, expressed
LOC_Os02g54050	0.0934626	0.0380233	-1.29751	1		1.40365	4.15522	1.56574	5e-05		1.37974	3.69459	1.42101	0.0009		0.618397	1.165	0.913725	0.0688	ethylene-responsive transcription factor, putative, expressed
LOC_Os02g54100	1.31727	2.74339	1.05841	5e-05		1.62576	2.65051	0.705158	0.0002		1.59781	2.21939	0.474072	0.0165		1.14292	1.03777	-0.139246	0.541	expressed protein
LOC_Os02g54180	10.2996	9.37864	-0.135138	0.4807		5.09488	10.8679	1.09295	5e-05		5.00783	7.44927	0.572911	0.0254		6.57231	8.18093	0.315866	0.15425	expressed protein
LOC_Os02g54190	8.61741	5.86889	-0.554167	0.00025		1.46223	6.25376	2.09655	5e-05		1.43712	4.49227	1.64427	5e-05		4.65504	7.1189	0.612861	0.0001	pectinesterase, putative, expressed
LOC_Os02g54450	1.89665	0.828761	-1.19443	0.00035		0.0728173	0.374752	2.36358	1		0.0715467	0.378774	2.40438	1		0.224173	0.328629	0.551845	1	hypro1, putative, expressed
LOC_Os02g54640	0.229755	0.713372	1.63456	5e-05		1.16783	5.52829	2.243	5e-05		1.14779	4.66004	2.02149	5e-05		0.589078	0.685846	0.219428	0.37575	glutamate receptor, putative, expressed
LOC_Os02g54650	11.827	21.2	0.841984	5e-05		27.4083	81.1358	1.56573	5e-05		26.9383	65.6492	1.28512	5e-05		25.8092	28.3168	0.133773	0.28535	diacylglycerol kinase, putative, expressed
LOC_Os02g54790	0	0	0	1		0	1.25847	inf	5e-05		0	0	0	1		0	3.36853	inf	5e-05	expressed protein
LOC_Os02g54830	3.56838	6.00563	0.751047	5e-05		3.82299	1.58973	-1.26592	5e-05		3.75747	2.21406	-0.763069	5e-05		2.07838	1.62113	-0.358463	0.10435	RING-H2 finger protein, putative, expressed
LOC_Os02g54870	15.8321	10.9709	-0.529166	0.00015		66.7715	27.8966	-1.25914	5e-05		65.6255	40.0873	-0.711111	5e-05		27.1983	13.086	-1.0555	5e-05	expressed protein
LOC_Os02g55130	11.9497	17.0394	0.5119	5e-05		6.00243	8.34158	0.474773	0.00025		5.89924	8.64369	0.551119	0.0003		4.09319	9.56454	1.22447	5e-05	OsSCP10 - Putative Serine Carboxypeptidase homologue, expressed
LOC_Os02g55190	0.657073	7.23777	3.46142	5e-05		0.128917	0.332792	1.36818	1		0.126703	0.2152	0.764225	1		0.0427462	0.324923	2.92623	1	expressed protein
LOC_Os02g55410	6.2991	12.2127	0.955168	5e-05		1.81848	5.47346	1.58972	5e-05		1.78732	3.93535	1.1387	5e-05		3.4081	7.67448	1.1711	5e-05	MCM5 - Putative minichromosome maintenance MCM complex subunit 5, expressed
LOC_Os02g55890	7.11094	16.1352	1.1821	5e-05		14.7484	25.0191	0.762469	5e-05		14.4953	20.8022	0.521145	0.00015		9.15257	38.0696	2.05639	5e-05	inorganic H+ pyrophosphatase, putative, expressed
LOC_Os02g55910	20.8721	25.752	0.303114	0.0101		25.1872	62.0327	1.30033	5e-05		24.7551	48.3061	0.964481	5e-05		22.5299	43.6244	0.953294	5e-05	monogalactosyldiacylglycerol synthase, putative, expressed
LOC_Os02g55970	1.52227	2.07989	0.450285	0.3278		5.69648	22.9743	2.01188	5e-05		5.59865	12.351	1.14148	5e-05		10.644	9.56793	-0.153768	0.5555	ANTH, putative, expressed
LOC_Os02g56010	1.05027	2.16647	1.04459	5e-05		0.924984	1.83193	0.985869	0.0001		0.909199	1.35051	0.570836	0.0357		0.260805	0.809886	1.63475	0.0004	anthocyanidin 3-O-glucosyltransferase, putative, expressed
LOC_Os02g56100	0.793668	1.48777	0.906549	5e-05		0.401821	1.00556	1.32338	5e-05		0.39493	0.667846	0.757917	0.0128		0.782414	0.772372	-0.0186363	0.94705	ribonucleoside-diphosphate reductase large subunit, putative, expressed
LOC_Os02g56120	2.2843	2.47093	0.1133	0.6339		15.2022	14.5602	-0.0622424	0.6227		14.9411	12.213	-0.290876	0.04855		8.22628	3.30488	-1.31564	5e-05	OsIAA9 - Auxin-responsive Aux/IAA gene family member, expressed
LOC_Os02g56130	64.5532	82.2749	0.349964	0.0027		14.3724	20.6881	0.525495	5e-05		14.1255	13.6268	-0.0518519	0.7189		25.857	55.8115	1.11001	5e-05	PCNA - Putative DNA replicative polymerase clamp, expressed
LOC_Os02g56250	21.188	31.2321	0.559785	5e-05		13.9705	40.9528	1.55158	5e-05		13.7303	26.3962	0.942964	5e-05		36.6532	61.4735	0.746023	5e-05	GATA zinc finger domain containing protein, expressed
LOC_Os02g56310	39.1456	29.8181	-0.392662	0.0012		204.069	78.9353	-1.37031	5e-05		200.563	118.533	-0.758772	5e-05		49.3251	26.5846	-0.891731	5e-05	calcium-dependent protein kinase isoform AK1, putative, expressed
LOC_Os02g56354	0.677694	1.46181	1.10905	0.0003		2.48137	2.60378	0.0694702	0.6869		2.43875	3.01865	0.307761	0.10625		0.78044	0.85329	0.128748	0.6455	transposon protein, putative, unclassified, expressed
LOC_Os02g56370	0.224879	0.571711	1.34614	1		0.589044	2.66731	2.17894	5e-05		0.578926	1.71619	1.56776	5e-05		1.65306	4.20161	1.3458	5e-05	OsWAK20 - OsWAK receptor-like protein kinase, expressed
LOC_Os02g56380	0.123308	0.233122	0.918822	1		1.34478	3.96569	1.5602	5e-05		1.32176	2.71022	1.03595	5e-05		2.41522	3.48609	0.529451	0.0022	OsWAK21 - OsWAK receptor-like cytoplasmic kinase OsWAK-RLCK, expressed
LOC_Os02g56540	13.5981	19.8937	0.548913	5e-05		2.54161	5.60891	1.14198	5e-05		2.49793	3.67938	0.558733	0.00105		7.78928	13.0234	0.741549	5e-05	kinesin motor domain containing protein, putative, expressed
LOC_Os02g56700	5.35356	3.1143	-0.78159	5e-05		7.88001	1.34078	-2.55513	5e-05		7.74472	2.3792	-1.70274	5e-05		22.5588	4.67745	-2.2699	5e-05	dehydrogenase, putative, expressed
LOC_Os02g56860	4.28213	8.53267	0.99467	5e-05		9.67971	8.11096	-0.25509	0.0437		9.51364	7.60739	-0.322597	0.0236		5.78466	15.0253	1.37709	5e-05	3-ketoacyl-CoA synthase, putative, expressed
LOC_Os02g56920	14.6324	28.7437	0.974077	5e-05		6.13685	12.8443	1.06556	5e-05		6.03147	11.9581	0.987407	5e-05		10.3272	35.3303	1.77446	5e-05	WAX2, putative, expressed
LOC_Os02g57010	3.3832	8.98398	1.40896	5e-05		2.93396	2.10361	-0.479984	0.0219		2.88365	2.4772	-0.219186	0.3108		1.48379	1.44888	-0.0343471	0.89605	RNA recognition motif containing protein, putative, expressed
LOC_Os02g57020	1.39856	4.05378	1.53533	5e-05		0.671905	0.657468	-0.0313372	1		0.66035	0.749269	0.182253	1		0.626024	0.51812	-0.272932	1	YCF37, putative, expressed
LOC_Os02g57090	4.74509	5.64249	0.249895	0.05625		8.98247	12.2457	0.447091	0.00015		8.8281	11.514	0.383212	0.0043		4.19096	10.2814	1.29469	5e-05	anthranilate phosphoribosyltransferase, putative, expressed
LOC_Os02g57110	29.8942	153.292	2.35834	5e-05		12.6796	30.7174	1.27654	5e-05		12.4619	16.5287	0.407447	0.00415		31.5908	44.4581	0.492946	0.0001	GDSL-like lipase/acylhydrolase, putative, expressed
LOC_Os02g57120	2.45614	5.3542	1.12428	5e-05		1.66764	3.00003	0.84717	5e-05		1.63898	2.32123	0.502096	0.0025		2.99416	2.73735	-0.129372	0.4289	HEAT repeat family protein, putative, expressed
LOC_Os02g57160	5.18181	4.34976	-0.25252	0.06315		11.8975	6.33029	-0.910318	5e-05		11.6933	6.64325	-0.815725	5e-05		26.2426	7.43369	-1.81976	5e-05	ELMO/CED-12 family protein, putative, expressed
LOC_Os02g57280	140.151	164.013	0.226828	0.04975		144.883	46.16	-1.65017	5e-05		142.397	85.6978	-0.732584	5e-05		97.4849	99.1482	0.0244066	0.84425	CBS domain containing membrane protein, putative, expressed
LOC_Os02g57490	0.345307	0.225855	-0.612484	1		2.79788	1.18392	-1.24076	0.0001		2.74972	1.45994	-0.913382	0.00085		1.00233	0.422778	-1.24539	0.004	DUF260 domain containing protein, putative, expressed
LOC_Os02g57560	0.628566	1.5982	1.34631	5e-05		1.13978	1.45662	0.35387	0.1372		1.12016	1.5402	0.45941	0.07855		0.979518	1.15046	0.232068	0.37735	tyrosine protein kinase domain containing protein, putative, expressed
LOC_Os02g57720	25.0247	10.2534	-1.28725	5e-05		14.2515	3.61828	-1.97774	5e-05		14.0066	3.54336	-1.98292	5e-05		8.21072	4.42718	-0.891121	5e-05	aquaporin protein, putative, expressed
LOC_Os02g57810	0.119649	0.0281684	-2.08667	1		22.2368	2.8829	-2.94736	5e-05		21.8545	4.99355	-2.12979	5e-05		7.46216	2.40002	-1.63655	5e-05	cytochrome P450, putative, expressed
LOC_Os02g57830	188.104	91.0069	-1.04748	5e-05		72.5763	64.4973	-0.170259	0.13355		71.3308	54.775	-0.381007	0.005		45.7049	51.8398	0.18171	0.19415	expressed protein
LOC_Os02g57860	0	0.960618	inf	5e-05		0	0.132788	inf	1		0	0.105741	inf	1		0	0.0371516	inf	1	OsFBX71 - F-box domain containing protein, expressed
LOC_Os02g57924	49.8844	34.9583	-0.512954	0.0003		65.8291	29.7014	-1.14819	5e-05		64.6976	42.4785	-0.60698	5e-05		45.2792	38.1433	-0.247419	0.10885	expressed protein
LOC_Os02g58150	17.1109	11.8175	-0.533992	0.0001		18.8612	7.15291	-1.39882	5e-05		18.5373	8.87406	-1.06277	5e-05		17.2868	7.82936	-1.1427	5e-05	expressed protein
LOC_Os02g58210	1.50644	2.69061	0.83679	5e-05		0.437087	1.06885	1.29007	5e-05		0.429575	0.871493	1.02058	0.00025		1.36752	2.36069	0.787645	5e-05	jmjC domain containing protein, expressed
LOC_Os02g58214	24.3454	54.9567	1.17465	5e-05		15.8945	33.9147	1.09339	5e-05		15.6216	23.2458	0.573429	5e-05		15.5644	8.23085	-0.919134	5e-05	expressed protein
LOC_Os02g58220	9.76256	18.4009	0.914448	5e-05		2.59918	6.05026	1.21894	5e-05		2.55449	3.06085	0.260894	0.2327		3.34135	8.49964	1.34697	5e-05	RPA2A - Putative single-stranded DNA binding complex subunit 2, expressed
LOC_Os02g58260	4.45995	5.57922	0.323037	0.11805		2.38744	4.90348	1.03834	0.0003		2.34657	4.00189	0.770125	0.0064		4.46024	5.34405	0.260814	0.24765	metallo-beta-lactamase family protein, putative, expressed
LOC_Os02g58310	1.27822	0.605409	-1.07815	0.0055		1.56239	0.784443	-0.994015	0.00465		1.53538	0.421739	-1.86417	0.0002		2.35237	0.760551	-1.629	5e-05	expressed protein
LOC_Os02g58350	1.35307	5.02636	1.89328	5e-05		1.96351	5.07345	1.36953	0.0001		1.92963	3.45475	0.840259	0.009		0.940517	5.18436	2.46264	5e-05	OsRR3 type-A response regulator, expressed
LOC_Os02g58360	0.257854	0.760264	1.55995	5e-05		0.817858	2.71688	1.73203	5e-05		0.803856	1.52999	0.928508	5e-05		0.432594	1.61401	1.89956	5e-05	expressed protein
LOC_Os02g58370	0.0901419	4.75178	5.72013	0.044		0.821192	3.58601	2.12659	5e-05		0.807123	2.15451	1.4165	0.00035		0.138623	3.14785	4.50513	0.0005	expressed protein
LOC_Os02g58380	0.128526	2.18634	4.08839	0.2437		0.884323	4.76965	2.43124	0.00025		0.869108	2.36046	1.44146	0.01475		0	1.1754	inf	5e-05	expressed protein
LOC_Os02g58520	0.0851534	0.127132	0.578197	1		0.742591	1.60156	1.10884	5e-05		0.729878	1.0557	0.532468	0.0588		0.208612	0.187876	-0.151046	1	CAMK_CAMK_like6 - CAMK includes calcium/calmodulin depedent protein kinases, expressed
LOC_Os02g58530	1.38223	1.03286	-0.420352	0.0716		4.33859	10.8556	1.32315	5e-05		4.26375	8.68931	1.02712	5e-05		2.369	3.02177	0.351113	0.06835	transporter family protein, putative, expressed
LOC_Os02g58720	16.4702	40.2278	1.28834	5e-05		7.89461	15.2775	0.952468	5e-05		7.75924	11.2553	0.536619	0.00045		14.8373	17.5965	0.246064	0.0867	peroxidase precursor, putative, expressed
LOC_Os02g58790	3.84721	7.7644	1.01306	5e-05		2.34029	2.30659	-0.0209258	0.91655		2.3004	1.81419	-0.342559	0.14755		3.84825	4.38051	0.186898	0.32055	cell division inhibitor, putative, expressed
LOC_Os03g01290	2.4907	3.33312	0.420323	0.0143		7.20434	1.85531	-1.9572	5e-05		7.08068	4.02568	-0.814657	5e-05		24.789	14.1074	-0.813251	5e-05	peptide transporter PTR2, putative, expressed
LOC_Os03g01300	8.49536	12.9754	0.611029	0.0005		16.741	4.0534	-2.04618	5e-05		16.4532	7.82558	-1.0721	5e-05		20.3639	6.76389	-1.59009	5e-05	LTPL114 - Protease inhibitor/seed storage/LTP family protein precursor, expressed
LOC_Os03g01570	7.23594	10.1807	0.492588	0.0002		5.67947	2.76455	-1.03871	5e-05		5.58216	3.18856	-0.807922	5e-05		10.352	5.16023	-1.00441	5e-05	expressed protein
LOC_Os03g01614	12.6799	8.62018	-0.556748	0.00235		16.3268	7.64302	-1.09503	5e-05		16.0463	6.31871	-1.34454	5e-05		5.31534	2.02708	-1.39076	5e-05	expressed protein
LOC_Os03g01700	0.413922	0.258095	-0.681458	1		0.644583	0.42019	-0.617323	0.0496		0.633469	0.343521	-0.882875	0.0149		1.72564	0.435591	-1.98609	5e-05	expressed protein
LOC_Os03g01800	27.2808	49.9513	0.872635	5e-05		11.0518	1.1474	-3.26784	5e-05		10.8623	1.83765	-2.5634	5e-05		17.5554	2.12968	-3.04321	5e-05	glycosyl hydrolases family 16, putative, expressed
LOC_Os03g01820	6.11824	32.244	2.39784	5e-05		11.7404	1.97976	-2.56809	5e-05		11.5386	2.79499	-2.04555	5e-05		5.49023	3.4886	-0.654218	0.00115	fatty acid hydroxylase, putative, expressed
LOC_Os03g01870	0	0.756178	inf	5e-05		0.0239035	0.0740991	1.63223	1		0.0234856	0.0605009	1.36518	1		0.106562	0.307637	1.52954	1	no apical meristem protein, putative, expressed
LOC_Os03g01880	38.5821	35.6435	-0.114295	0.332		376.598	143.499	-1.39198	5e-05		370.134	214.908	-0.784323	5e-05		148.586	30.7462	-2.27281	5e-05	possible lysine decarboxylase domain containing protein, expressed
LOC_Os03g02020	1.04368	2.41193	1.20851	0.0002		0.448428	0.182793	-1.29467	1		0.440663	0.392636	-0.166484	1		0.303586	0.270964	-0.164002	1	stress responsive A/B Barrel domain containing protein, expressed
LOC_Os03g02040	11.7856	49.4214	2.06811	5e-05		9.46561	34.1069	1.8493	5e-05		9.30349	19.4784	1.06603	5e-05		29.6708	32.6886	0.139744	0.29635	remorin, putative, expressed
LOC_Os03g02190	2.81091	3.59598	0.355349	0.05315		3.03734	3.67497	0.274923	0.09715		2.98511	2.90455	-0.0394683	0.84125		3.60715	1.54322	-1.22492	5e-05	protein kinase domain containing protein, expressed
LOC_Os03g02240	8.16187	23.9752	1.55457	5e-05		14.1522	23.2777	0.717926	5e-05		13.9093	14.8635	0.0957208	0.46325		6.78354	11.5938	0.773249	5e-05	AT-GTL1, putative, expressed
LOC_Os03g02310	29.0087	14.3056	-1.01991	5e-05		19.9031	15.7782	-0.335056	0.008		19.561	18.1103	-0.11117	0.4327		14.8632	15.9533	0.102116	0.5101	RNA binding protein, putative, expressed
LOC_Os03g02400	17.4149	15.954	-0.126411	0.33695		8.39658	37.1999	2.14742	5e-05		8.25244	21.5823	1.38696	5e-05		23.6376	29.9208	0.340066	0.01255	plastocyanin-like domain containing protein, putative, expressed
LOC_Os03g02514	34.7688	29.1319	-0.255192	0.0318		53.6053	136.14	1.34464	5e-05		52.6853	138.163	1.3909	5e-05		117.227	61.3078	-0.935164	5e-05	hydrolase, alpha/beta fold family protein, putative, expressed
LOC_Os03g02550	14.7457	4.53908	-1.69982	5e-05		50.2812	27.2307	-0.884786	5e-05		49.4178	34.8528	-0.503756	5e-05		19.8701	5.51512	-1.84913	5e-05	OsFBX76 - F-box domain containing protein, expressed
LOC_Os03g02590	4.78703	10.9067	1.18801	5e-05		5.34471	3.41106	-0.647891	0.00435		5.25286	3.48407	-0.592331	0.00515		3.76591	3.11145	-0.275415	0.3282	peroxisomal biogenesis factor 11, putative, expressed
LOC_Os03g02660	9.10867	19.3022	1.08346	5e-05		7.31298	12.8501	0.813245	5e-05		7.18745	21.6048	1.5878	5e-05		6.23349	10.44	0.744007	5e-05	expressed protein
LOC_Os03g02670	0.800343	2.0402	1.35002	5e-05		0.421216	0.595993	0.500735	0.18305		0.413946	0.422173	0.0283913	1		0.716875	0.812192	0.180099	0.5707	transporter family protein, putative, expressed
LOC_Os03g02685	139.051	105.038	-0.404704	0.0003		448.053	169.603	-1.40151	5e-05		440.355	242.997	-0.85773	5e-05		102.778	39.8727	-1.36606	5e-05	lysM domain containing protein, putative, expressed
LOC_Os03g02690	0.711157	4.62621	2.70159	5e-05		0.564898	0.670594	0.247449	0.4756		0.555308	0.677083	0.286043	0.44285		0.564703	0.614204	0.121226	0.72215	dihydrodipicolinate reductase, putative, expressed
LOC_Os03g02740	0.748797	1.07793	0.525619	0.01675		0.198611	0.591059	1.57336	1		0.195194	0.269787	0.466913	1		0.213398	0.573733	1.42683	0.0003	phospholipase D, putative, expressed
LOC_Os03g02780	256.079	249.312	-0.0386339	0.7274		119.552	224.695	0.910328	5e-05		117.499	172.464	0.55364	5e-05		90.227	202.343	1.16517	5e-05	Core histone H2A/H2B/H3/H4 domain containing protein, putative, expressed
LOC_Os03g02920	66.6231	84.5688	0.344103	0.0023		60.7593	274.137	2.17372	5e-05		59.7153	154.935	1.37549	5e-05		88.9785	145.769	0.712152	5e-05	peroxidase precursor, putative, expressed
LOC_Os03g02939	15.8364	7.25686	-1.12583	5e-05		2.88632	3.12022	0.11242	0.57865		2.8368	4.33446	0.611586	0.00485		4.75674	4.09487	-0.216154	0.27345	peroxidase precursor, putative, expressed
LOC_Os03g03000	1.89798	6.34448	1.74104	5e-05		1.25704	1.57688	0.327046	0.26665		1.23532	1.50514	0.285013	0.3711		0.146419	0.436907	1.57722	1	helix-loop-helix DNA-binding domain containing protein, expressed
LOC_Os03g03020	25.7055	55.8672	1.11992	5e-05		8.99824	7.43199	-0.275893	0.0583		8.84406	7.44703	-0.248044	0.1424		9.10697	13.4673	0.564418	0.0006	L11 domain containing ribosomal protein, putative, expressed
LOC_Os03g03034	48.6412	32.337	-0.588991	5e-05		249.913	256.937	0.0399886	0.7164		245.624	265.886	0.114351	0.4104		298.431	128.722	-1.21314	5e-05	flavonol synthase/flavanone 3-hydroxylase, putative, expressed
LOC_Os03g03164	8.66331	15.5116	0.84036	5e-05		88.5578	178.279	1.00944	5e-05		87.0364	145.954	0.745824	5e-05		38.5104	47.6007	0.305734	0.01405	homeobox protein knotted-1, putative, expressed
LOC_Os03g03280	3.33644	2.96396	-0.170784	0.23545		4.07581	8.1744	1.00402	5e-05		4.00573	6.14689	0.617792	5e-05		17.7118	26.117	0.560278	5e-05	TKL_IRAK_CrRLK1L-1.6 - The CrRLK1L-1 subfamily has homology to the CrRLK1L homolog, expressed
LOC_Os03g03290	36.0257	60.356	0.744469	5e-05		44.3866	95.5278	1.1058	5e-05		43.6247	84.6934	0.957103	5e-05		120.513	166.85	0.469358	5e-05	receptor-like protein kinase At3g46290 precursor, putative, expressed
LOC_Os03g03320	3.81572	4.15041	0.121299	0.5409		1.3943	2.60165	0.899882	0.00105		1.37033	1.82463	0.413075	0.1679		4.21329	1.57478	-1.4198	5e-05	expressed protein
LOC_Os03g03350	10.6876	20.1603	0.915586	0.0013		4.91407	10.871	1.14549	5e-05		4.82976	10.53	1.12449	5e-05		20.9163	26.7349	0.354095	0.29495	polygalacturonase, putative, expressed
LOC_Os03g03360	23.4518	63.0562	1.42694	5e-05		5.73467	7.23815	0.335911	0.04225		5.63625	6.61837	0.231741	0.2669		14.6591	22.8212	0.638576	0.02135	ribosomal protein L5, putative, expressed
LOC_Os03g03370	14.8414	9.05645	-0.712615	5e-05		101.814	49.6546	-1.03594	5e-05		100.065	56.6604	-0.820527	5e-05		32.9781	12.6498	-1.38239	5e-05	fatty acid hydroxylase, putative, expressed
LOC_Os03g03450	11.8359	8.76955	-0.432591	0.0051		11.3578	13.0684	0.202408	0.22815		11.1631	16.3145	0.547424	0.0071		15.345	7.5135	-1.03021	5e-05	anthranilate phosphoribosyltransferase, chloroplast precursor, putative, expressed
LOC_Os03g03500	12.9195	8.90002	-0.537673	5e-05		12.3044	13.0025	0.0796071	0.51505		12.0932	15.3989	0.348631	0.01465		26.8579	13.0185	-1.04478	5e-05	heavy metal-associated domain containing protein, expressed
LOC_Os03g03510	22.5674	18.8124	-0.262555	0.02685		41.7967	183.77	2.13644	5e-05		41.0789	136.516	1.7326	5e-05		79.2506	113.683	0.520521	5e-05	CAMK_KIN1/SNF1/Nim1_like5 - CAMK includes calcium/calmodulin depedent protein kinases, expressed
LOC_Os03g03550	1.88811	2.26016	0.259484	0.54045		1.52778	10.2669	2.74849	5e-05		1.50155	5.51927	1.87803	0.0001		3.36549	10.8686	1.69128	0.00015	bZIP family transcription factor, putative, expressed
LOC_Os03g03720	17.6578	50.1412	1.50569	5e-05		14.2599	20.1399	0.49809	5e-05		14.0149	22.8112	0.702775	5e-05		18.6153	23.2554	0.321081	0.01385	glyceraldehyde-3-phosphate dehydrogenase, putative, expressed
LOC_Os03g03790	0.817531	0.579604	-0.496205	0.0798		1.01536	0.379214	-1.42091	0.0001		0.997911	0.624013	-0.677336	0.021		0.929318	0.471964	-0.977497	0.00155	AMP-binding domain containing protein, expressed
LOC_Os03g03810	807.123	115.091	-2.81001	5e-05		252.67	177.111	-0.512602	5e-05		248.336	193.518	-0.359823	0.00425		134.859	56.6299	-1.25181	5e-05	DEF8 - Defensin and Defensin-like DEFL family, expressed
LOC_Os03g03860	4.92979	16.1239	1.7096	5e-05		3.88402	8.7092	1.16499	5e-05		3.81738	7.38558	0.952127	5e-05		3.41556	6.20728	0.861836	5e-05	expressed protein
LOC_Os03g03900	4.39352	6.24714	0.507817	5e-05		10.2954	4.48446	-1.199	5e-05		10.1186	7.81828	-0.372091	0.0053		4.87452	3.60325	-0.43596	0.0031	NIN, putative, expressed
LOC_Os03g03910	3.13784	1.20331	-1.38277	5e-05		1.96971	1.52578	-0.368436	0.0583		1.93594	1.11817	-0.791887	0.0013		9.67774	5.92126	-0.708766	5e-05	catalase domain containing protein, expressed
LOC_Os03g03990	3.02387	9.01113	1.57531	5e-05		2.76296	2.66151	-0.0539733	0.7803		2.71546	3.17717	0.226547	0.2907		4.74433	3.88658	-0.287703	0.13665	signal recognition particle 43 kDa protein, chloroplast precursor, putative, expressed
LOC_Os03g04040	0.949707	1.80696	0.928009	0.0022		2.08894	0.716794	-1.54314	5e-05		2.05292	1.05381	-0.962056	0.0023		0.630554	2.28136	1.8552	5e-05	expressed protein
LOC_Os03g04060	15.0828	18.9029	0.325707	0.01485		10.3884	23.914	1.20288	5e-05		10.2103	14.3308	0.489102	0.00095		32.4832	43.3054	0.414852	0.0015	CHIT16 - Chitinase family protein precursor, expressed
LOC_Os03g04070	5.79421	3.16518	-0.872326	5e-05		6.01116	10.5528	0.811911	5e-05		5.90779	7.26553	0.29845	0.07485		25.3159	61.0932	1.27097	5e-05	no apical meristem protein, putative, expressed
LOC_Os03g04080	1.09331	0.983202	-0.153147	0.7205		7.14197	2.11718	-1.75418	5e-05		7.01976	1.98119	-1.82506	5e-05		10.7499	3.00771	-1.83759	5e-05	expressed protein
LOC_Os03g04120	3.29268	2.51089	-0.391061	0.0216		1.03496	1.32638	0.35792	0.1101		1.0172	1.37622	0.436103	0.0745		8.07486	2.30075	-1.81133	5e-05	AMP-binding enzyme, putative, expressed
LOC_Os03g04190	0.886908	0.404852	-1.13139	0.00525		1.30441	1.25285	-0.058187	0.82135		1.28202	0.799755	-0.680783	0.0297		1.4902	0.557987	-1.4172	0.0001	cytochrome P450, putative, expressed
LOC_Os03g04310	27.9538	15.7907	-0.823964	5e-05		12.048	36.0791	1.58237	5e-05		11.8411	31.2286	1.39907	5e-05		27.5592	45.1109	0.710943	5e-05	BHLH transcription factor, putative, expressed
LOC_Os03g04370	35.0198	16.741	-1.06479	5e-05		22.4115	22.1508	-0.016882	0.8911		22.0267	24.1801	0.134565	0.3454		70.853	60.3106	-0.232417	0.07465	protein-methionine-S-oxide reductase, putative, expressed
LOC_Os03g04380	4.23402	3.68161	-0.201692	0.3508		3.6662	3.59515	-0.028232	0.8735		3.60339	7.29182	1.01692	5e-05		2.81228	2.86964	0.0291332	0.9243	LYR motif containing protein, putative, expressed
LOC_Os03g04440	41.4783	28.8725	-0.522659	5e-05		30.2541	13.008	-1.21774	5e-05		29.7353	23.9737	-0.310721	0.0161		23.9932	18.3422	-0.387458	0.0033	expressed protein
LOC_Os03g04500	2.42932	2.34021	-0.0539159	0.74355		4.73915	3.91761	-0.274656	0.03345		4.65788	5.03037	0.110991	0.4387		6.48586	3.20688	-1.01613	5e-05	tetratricopeptide repeat domain containing protein, expressed
LOC_Os03g04530	1.03427	12.593	3.60593	5e-05		0.0451109	0.370058	3.0362	1		0.0443233	0.203916	2.20184	1		0.168113	1.16892	2.79767	5e-05	cytochrome P450, putative, expressed
LOC_Os03g04620	0.739413	0.378105	-0.967595	0.0087		0.431161	0.988752	1.19738	0.00085		0.423811	1.16263	1.4559	0.00035		2.17649	1.36049	-0.677878	0.00335	CCT motif family protein, expressed
LOC_Os03g04650	10.9844	10.9601	-0.0031918	0.97655		3.77287	1.64728	-1.19558	5e-05		3.70814	1.67374	-1.14762	5e-05		10.949	2.09249	-2.38751	5e-05	cytochrome P450 protein, putative, expressed
LOC_Os03g04660	4.60099	13.8385	1.58867	5e-05		0.701541	0.812139	0.211199	0.43985		0.689516	0.606479	-0.185126	0.5452		4.1526	3.44545	-0.269323	0.1167	cytochrome P450 86A1, putative, expressed
LOC_Os03g04680	7.0145	32.1972	2.19852	5e-05		3.77086	4.21641	0.161121	0.2506		3.70614	4.0208	0.117566	0.47335		3.28245	5.17931	0.657987	0.0004	cytochrome P450, putative, expressed
LOC_Os03g04710	58.874	40.4314	-0.542153	5e-05		42.4038	95.1418	1.16589	5e-05		41.6761	92.1255	1.14438	5e-05		86.8627	115.202	0.407355	0.001	expressed protein
LOC_Os03g04740	0.0602708	0.266732	2.14586	1		0.26399	3.84719	3.86525	5e-05		0.25943	2.37174	3.19253	5e-05		0.558164	2.8636	2.35907	5e-05	expressed protein
LOC_Os03g04870	0.329246	0.128444	-1.35803	1		2.05958	0.868806	-1.24524	0.0002		2.02435	1.46589	-0.465683	0.1014		0.34515	0.224248	-0.622127	1	expressed protein
LOC_Os03g04890	0.931695	1.10101	0.240892	0.25625		21.1522	8.2431	-1.35955	5e-05		20.7897	17.0942	-0.282363	0.02885		13.6511	5.99063	-1.18824	5e-05	zinc finger family protein, putative, expressed
LOC_Os03g04950	0.692147	4.49721	2.69988	5e-05		0.184504	0.170729	-0.111944	1		0.181339	0.134163	-0.4347	1		0.105492	0.228121	1.11266	1	OsSub26 - Putative Subtilisin homologue, expressed
LOC_Os03g04970	16.3679	13.3877	-0.289957	0.01595		5.33318	11.4739	1.10528	5e-05		5.24178	6.89864	0.396253	0.00695		6.61475	12.0508	0.865376	5e-05	T-complex protein, putative, expressed
LOC_Os03g05140	0.491163	0.347784	-0.498011	1		0.0389998	0.431721	3.46856	1		0.0383366	0.151587	1.98336	1		0.0819941	0.681709	3.05556	5e-05	receptor-like protein kinase 2 precursor, putative, expressed
LOC_Os03g05290	2815.71	5641.1	1.00248	5e-05		1542.87	1453.2	-0.0863821	0.42005		1516.39	1121.73	-0.434912	0.00705		1650.68	2194.6	0.410897	0.01445	aquaporin protein, putative, expressed
LOC_Os03g05310	21.5922	20.3858	-0.0829483	0.47575		14.8498	6.77943	-1.13121	5e-05		14.5949	10.2769	-0.506057	0.00025		15.5139	13.3568	-0.215981	0.1058	pheophorbide a oxygenase, chloroplast precursor, putative, expressed
LOC_Os03g05320	15.5529	19.1386	0.299306	0.02355		10.5145	5.14601	-1.03085	5e-05		10.3341	7.07675	-0.546254	0.0008		15.2186	12.5983	-0.272612	0.0786	expressed protein
LOC_Os03g05510	3.74575	1.31827	-1.50661	0.00015		1.02507	0.583878	-0.811976	0.10045		1.00749	0.588047	-0.776759	0.13035		0.958356	0.417795	-1.19777	0.0229	DUF260 domain containing protein, putative, expressed
LOC_Os03g05530	9.17042	5.07427	-0.853787	5e-05		2.79835	8.3889	1.58391	5e-05		2.7503	4.31464	0.649648	0.00105		5.0061	4.90297	-0.0300328	0.865	nodulin, putative, expressed
LOC_Os03g05590	15.5537	11.0164	-0.497601	0.0045		15.5247	2.7828	-2.47996	5e-05		15.2583	12.9637	-0.235113	0.19895		11.2527	6.53483	-0.784053	0.0004	AP2 domain containing protein, expressed
LOC_Os03g05900	1.26607	0.380027	-1.73619	5e-05		2.68485	1.27196	-1.07778	5e-05		2.63882	1.40575	-0.908548	0.0001		2.79218	1.14418	-1.28707	5e-05	expressed protein
LOC_Os03g06000	4.85807	4.87181	0.00407438	0.98425		3.73842	1.26466	-1.56368	5e-05		3.67396	1.29255	-1.50712	5e-05		1.14355	0.768436	-0.573518	0.11615	expansin precursor, putative, expressed
LOC_Os03g06139	1.54576	2.78449	0.849094	5e-05		1.99502	4.17093	1.06397	5e-05		1.9609	4.25479	1.11757	5e-05		1.55464	3.47191	1.15915	5e-05	ABC-2 type transporter domain containing protein, expressed
LOC_Os03g06250	0.559466	0.375713	-0.574421	1		1.2845	2.84872	1.1491	5e-05		1.26244	2.70294	1.09832	0.00015		3.26014	2.80429	-0.217298	0.31095	retrotransposon protein, putative, unclassified, expressed
LOC_Os03g06330	17.9847	11.7184	-0.617993	5e-05		7.23207	17.3959	1.26627	5e-05		7.10782	12.7041	0.837816	5e-05		13.6757	17.5031	0.35599	0.00725	tyrosine protein kinase domain containing protein, putative, expressed
LOC_Os03g06350	4.46825	9.95628	1.1559	5e-05		4.93236	3.72055	-0.406763	0.01125		4.84763	4.12422	-0.233158	0.194		3.53782	3.1168	-0.182796	0.35745	DUF623 domain containing protein, expressed
LOC_Os03g06360	1.00521	3.83048	1.93004	5e-05		4.49623	5.43346	0.273156	0.091		4.419	8.13154	0.879809	5e-05		5.4263	5.47223	0.0121601	0.94645	late embryogenesis abundant protein D-34, putative, expressed
LOC_Os03g06390	187.664	187.561	-0.000790463	0.99505		105.124	205.939	0.97012	5e-05		103.32	227.206	1.13689	5e-05		164.278	223.94	0.446968	0.00045	expressed protein
LOC_Os03g06430	0	1.46932	inf	5e-05		0	0.566462	inf	1		0	0.200516	inf	1		0	0.23712	inf	1	expressed protein
LOC_Os03g06510	7.57271	9.39671	0.311347	0.0065		4.19621	9.0593	1.11031	5e-05		4.12427	7.28353	0.8205	5e-05		9.37789	13.4835	0.523864	5e-05	KIP1, putative, expressed
LOC_Os03g06670	82.4427	95.492	0.211987	0.0634		14.4385	34.2133	1.24464	5e-05		14.1902	23.7356	0.742158	5e-05		22.2927	53.9715	1.27563	5e-05	Core histone H2A/H2B/H3/H4 domain containing protein, putative, expressed
LOC_Os03g06700	3.27514	3.38334	0.0468918	0.79105		4.73991	13.986	1.56105	5e-05		4.65827	11.5505	1.31009	5e-05		8.28857	13.0682	0.656865	0.0001	3-ketoacyl-CoA synthase, putative, expressed
LOC_Os03g06705	12.115	10.5156	-0.204257	0.1316		4.95048	15.0857	1.60754	5e-05		4.86579	14.5763	1.58288	5e-05		21.9596	35.0317	0.673809	5e-05	3-ketoacyl-CoA synthase, putative, expressed
LOC_Os03g06840	3.84263	3.64574	-0.0758806	0.7465		3.42078	5.72006	0.741703	0.0021		3.36226	5.0455	0.585567	0.0206		1.32017	4.46771	1.75882	5e-05	GRF zinc finger family protein, expressed
LOC_Os03g06860	2.62731	2.2103	-0.249343	0.15765		5.32277	3.03002	-0.812851	5e-05		5.23138	3.85124	-0.441867	0.00385		4.80718	2.24316	-1.09966	5e-05	transposon protein, putative, unclassified, expressed
LOC_Os03g06970	1.24018	0.859982	-0.528168	0.0754		0.507936	0.804855	0.664083	0.069		0.499214	0.534531	0.0986159	1		2.20911	0.462595	-2.25565	5e-05	tetratricopeptide repeat domain containing protein, expressed
LOC_Os03g07170	0.495845	0.871385	0.81342	0.0021		0.291059	0.327165	0.168703	1		0.286057	0.231654	-0.304333	1		1.34782	0.495951	-1.44236	5e-05	lactose permease-related, putative, expressed
LOC_Os03g07260	2.16855	2.94763	0.442827	0.02		0.403241	0.690241	0.775457	0.03795		0.396368	0.717615	0.856371	0.0352		0.888212	1.88594	1.08631	0.0001	tetratricopeptide repeat domain containing protein, expressed
LOC_Os03g07400	43.3434	34.7189	-0.320091	0.0171		5.12686	10.9935	1.1005	5e-05		5.0389	8.88991	0.81906	0.0011		67.1638	122.873	0.871408	5e-05	expressed protein
LOC_Os03g07440	1.35146	3.04853	1.17359	0.0007		1.53963	0.389256	-1.9838	0.0032		1.5129	0.394412	-1.93954	0.0037		1.42531	0.999845	-0.5115	0.15055	putativ eribonuclease P, putative, expressed
LOC_Os03g07450	28.1904	42.0901	0.578276	5e-05		22.9743	46.9617	1.03146	5e-05		22.58	37.5259	0.732842	5e-05		19.4306	36.45	0.907584	5e-05	homeobox associated leucine zipper, putative, expressed
LOC_Os03g07510	4.28228	1.30319	-1.71633	5e-05		0.977413	0.836246	-0.22504	0.63465		0.960585	0.381206	-1.33334	0.0438		1.94075	1.25059	-0.63401	0.0844	expressed protein
LOC_Os03g07600	3.9102	3.3651	-0.216591	0.20845		3.20713	8.81904	1.45934	5e-05		3.15207	7.34936	1.22132	5e-05		3.19151	5.61976	0.816268	5e-05	calcium-binding protein, putative, expressed
LOC_Os03g07810	13.1986	15.3597	0.218766	0.08395		1.62015	5.00363	1.62685	5e-05		1.59234	3.02446	0.925526	5e-05		4.99458	10.7713	1.10876	5e-05	expressed protein
LOC_Os03g07880	35.6916	19.6634	-0.860071	5e-05		51.6511	21.3823	-1.27238	5e-05		50.7654	25.0099	-1.02135	5e-05		57.5391	38.0935	-0.595	5e-05	nuclear transcription factor Y subunit, putative, expressed
LOC_Os03g07960	4.4907	2.41304	-0.896092	5e-05		3.56819	1.89036	-0.916536	0.00025		3.50714	1.5663	-1.16293	0.00015		13.6569	8.69919	-0.650672	0.0002	expressed protein
LOC_Os03g07980	13.7251	6.71116	-1.03218	5e-05		16.0533	8.91052	-0.849291	5e-05		15.7775	8.57387	-0.879852	5e-05		4.03716	4.6031	0.189264	0.4265	expressed protein
LOC_Os03g08080	9.61379	29.3291	1.60916	5e-05		5.61512	4.69736	-0.257465	0.12805		5.51861	4.20448	-0.392376	0.04565		3.61893	4.9543	0.453115	0.313	YGGT family protein, putative, expressed
LOC_Os03g08100	3.25345	8.12298	1.32004	5e-05		4.56869	4.12048	-0.148969	0.3999		4.49013	2.66869	-0.750628	0.0007		2.49041	2.05866	-0.274683	0.2484	hydrolase, alpha/beta fold family protein, putative, expressed
LOC_Os03g08110	3.80522	3.85305	0.0180224	0.92805		1.4004	1.8968	0.437732	0.0811		1.37617	2.38451	0.793036	0.00375		1.46555	2.94566	1.00715	0.00015	hydrolase protein, putative, expressed
LOC_Os03g08170	0.643406	1.37575	1.09642	0.0003		2.2138	2.86593	0.372474	0.0294		2.17578	3.00061	0.463722	0.0175		1.72657	2.0936	0.27808	0.18435	protein kinase APK1B, chloroplast precursor, putative, expressed
LOC_Os03g08310	1.47374	0.784825	-0.909034	0.0128		17.1313	42.6452	1.31575	5e-05		16.837	27.0027	0.681472	5e-05		177.558	107.749	-0.720614	5e-05	ZIM domain containing protein, putative, expressed
LOC_Os03g08320	24.0552	8.02038	-1.5846	5e-05		80.9488	144.556	0.836549	5e-05		79.5599	100.829	0.341805	0.00555		107.394	50.9253	-1.07646	5e-05	ZIM domain containing protein, putative, expressed
LOC_Os03g08350	0.7473	0.797666	0.0940978	0.73515		0.248312	0.732237	1.56016	0.00085		0.244017	0.352004	0.52861	1		0.369098	0.578469	0.648234	0.0666	ubiquitin carboxyl-terminal hydrolase, family 1, putative, expressed
LOC_Os03g08360	145.385	320.36	1.13981	5e-05		76.1326	93.1375	0.290848	0.00365		74.8256	82.9422	0.148576	0.2387		109.06	164.493	0.5929	5e-05	3-ketoacyl-CoA synthase 10, putative, expressed
LOC_Os03g08390	2.0878	3.59942	0.785781	5e-05		3.00543	6.64431	1.14455	5e-05		2.95382	3.80765	0.366318	0.02605		15.1401	17.5637	0.214227	0.10115	expressed protein
LOC_Os03g08460	4.77896	8.19383	0.777841	5e-05		6.88952	9.82072	0.511424	5e-05		6.77109	9.282	0.455047	0.0023		6.32283	14.0027	1.14706	5e-05	AP2 domain containing protein, expressed
LOC_Os03g08624	3.88889	3.46959	-0.164594	0.3883		28.9926	8.25311	-1.81267	5e-05		28.4951	16.0869	-0.824827	5e-05		1.5071	1.50784	0.000712713	0.9768	dihydroflavonol-4-reductase, putative, expressed
LOC_Os03g08834	0.246308	0.340324	0.466444	1		8.23095	5.58869	-0.558549	0.00665		8.08907	8.31784	0.0402351	0.84315		8.8613	4.04493	-1.1314	5e-05	expressed protein
LOC_Os03g08860	29.1161	30.1847	0.052001	0.6646		38.2329	81.8206	1.09765	5e-05		37.5768	69.8235	0.893872	5e-05		70.009	90.0209	0.362719	0.00265	GRAM domain containing protein, expressed
LOC_Os03g08930	25.1262	15.982	-0.652745	5e-05		26.7471	22.9632	-0.220056	0.05565		26.2876	43.0399	0.711291	5e-05		61.2968	124.439	1.02156	5e-05	helix-loop-helix DNA-binding protein, putative, expressed
LOC_Os03g08940	1.23931	1.39499	0.170718	0.70685		20.7696	46.4148	1.16011	5e-05		20.4127	26.7325	0.389127	0.02075		9.82915	11.2362	0.193013	0.35765	expressed protein
LOC_Os03g09070	3.48487	4.00939	0.202276	0.175		4.59984	16.3567	1.83023	5e-05		4.52092	11.0765	1.29282	5e-05		15.1925	31.4119	1.04795	5e-05	leucine rich repeat domain containing protein, putative, expressed
LOC_Os03g09200	8.763	3.2703	-1.422	5e-05		3.3587	3.71141	0.144064	0.3119		3.30116	3.45171	0.0643383	0.6987		3.10216	5.58661	0.848701	5e-05	domain of unknown function DUF966 domain containing protein, expressed
LOC_Os03g09980	1.09097	0.585781	-0.897176	0.0011		0.719472	0.623979	-0.20544	0.43835		0.707127	0.599019	-0.239368	0.4181		1.20332	0.468641	-1.36046	5e-05	sulfate transporter, putative, expressed
LOC_Os03g10040	6.99772	5.07377	-0.463827	0.0107		5.95308	7.72436	0.37578	0.02255		5.85078	7.03816	0.266568	0.15955		12.2392	24.9052	1.02493	5e-05	OsFBX77 - F-box domain containing protein, expressed
LOC_Os03g10060	47.5341	95.1056	1.00057	5e-05		19.5256	16.8156	-0.215566	0.0949		19.1905	15.7834	-0.281987	0.0521		26.2083	33.3289	0.346752	0.01555	S10/S20 domain containing ribosomal protein, putative, expressed
LOC_Os03g10210	50.1473	31.5557	-0.66827	5e-05		244.96	98.8025	-1.30993	5e-05		240.754	172.166	-0.483761	0.0002		95.9813	53.1589	-0.852441	5e-05	homeobox domain containing protein, expressed
LOC_Os03g10240	17.117	17.9795	0.0709202	0.5542		22.3704	45.8602	1.03565	5e-05		21.9866	36.5368	0.732729	5e-05		41.5956	56.9512	0.453295	5e-05	DUF677 domain containing protein, putative, expressed
LOC_Os03g10260	14.5528	20.5959	0.501056	0.00035		36.4904	55.411	0.602658	5e-05		35.8639	54.6679	0.608159	5e-05		24.955	59.4405	1.25211	5e-05	expressed protein
LOC_Os03g10478	0.770058	1.93425	1.32873	5e-05		13.5219	12.9221	-0.0654511	0.57495		13.2896	16.9971	0.354988	0.00915		8.86439	9.17402	0.0495327	0.7261	glycosyl hydrolase family 10 protein, putative, expressed
LOC_Os03g10620	181.786	152.44	-0.254002	0.02295		2830.75	1131.86	-1.32249	5e-05		2782.13	1349.01	-1.04429	5e-05		507.929	404.377	-0.328926	0.01235	hydrolase, alpha/beta fold family domain containing protein, expressed
LOC_Os03g10640	1.5148	2.72649	0.847917	5e-05		17.059	60.5399	1.82735	5e-05		16.7665	46.4598	1.4704	5e-05		11.9328	32.3006	1.43663	5e-05	calcium-transporting ATPase, plasma membrane-type, putative, expressed
LOC_Os03g10650	17.8248	17.4588	-0.0299267	0.8038		39.7338	80.7093	1.02237	5e-05		39.0517	60.8329	0.639467	5e-05		22.4939	41.7342	0.8917	5e-05	cyclin, putative, expressed
LOC_Os03g10740	0.39613	0.339397	-0.223	1		3.83461	2.07195	-0.888092	0.0023		3.76891	1.7892	-1.07483	0.00095		0.145338	0.0696063	-1.06213	1	expressed protein
LOC_Os03g10860	12.6737	8.66573	-0.548445	0.00535		67.8053	85.3723	0.33237	0.00455		66.6414	85.7138	0.36311	0.0085		26.5945	12.2629	-1.11682	5e-05	expressed protein
LOC_Os03g10880	0.313168	1.55372	2.31072	5e-05		5.01533	4.58442	-0.129607	0.31915		4.92914	4.32842	-0.187496	0.2095		2.61363	3.6397	0.477766	0.0064	BTBN5 - Bric-a-Brac, Tramtrack, Broad Complex BTB domain with non-phototropic hypocotyl 3 NPH3 and coiled-coil domains, expressed
LOC_Os03g10950	3.65112	4.56244	0.321469	0.05155		20.8346	77.957	1.9037	5e-05		20.4768	61.9917	1.59809	5e-05		47.6557	65.3729	0.456045	0.00025	protein phosphatase 2C, putative, expressed
LOC_Os03g10980	0.339085	0.24151	-0.489562	1		1.43454	0.582103	-1.30125	5e-05		1.40991	0.877572	-0.68401	0.0077		0.520654	0.17775	-1.55048	1	expressed protein
LOC_Os03g11210	26.8438	34.8319	0.375822	0.003		4.56046	15.6084	1.77507	5e-05		4.48218	10.5873	1.24007	5e-05		16.1425	32.6742	1.01729	5e-05	DUF538 domain containing protein, putative, expressed
LOC_Os03g11400	10.8802	14.9991	0.463166	0.0006		2.08171	4.97652	1.25737	5e-05		2.04611	3.06423	0.582646	0.0103		5.70699	10.1726	0.83388	5e-05	targeting protein-related, putative, expressed
LOC_Os03g11540	16.14	23.4865	0.541187	5e-05		3.41358	9.69877	1.50651	5e-05		3.35498	6.77549	1.01402	5e-05		4.73682	11.9489	1.33489	5e-05	RPA1B - Putative single-stranded DNA binding complex subunit 1, expressed
LOC_Os03g11600	9.67481	7.80904	-0.309088	0.05395		1.87001	3.52217	0.913419	0.0006		1.83803	1.96746	0.0981785	0.72945		1.24784	5.60685	2.16776	5e-05	YABBY domain containing protein, putative, expressed
LOC_Os03g11680	2.83775	3.95258	0.478044	0.0057		0.735246	2.01841	1.45692	5e-05		0.722596	1.41983	0.974457	0.0013		1.1165	1.02234	-0.127115	0.6166	ZOS3-05 - C2H2 zinc finger protein, expressed
LOC_Os03g11950	11.4592	9.73258	-0.235614	0.07305		5.66111	11.3235	1.00017	5e-05		5.56367	9.13322	0.715085	5e-05		5.99292	13.5085	1.17253	5e-05	SEC14 cytosolic factor family protein, putative, expressed
LOC_Os03g12020	15.889	38.0305	1.25913	5e-05		13.6986	13.1873	-0.054877	0.6574		13.4634	15.0569	0.161382	0.27525		4.92371	7.87622	0.677757	0.0006	50S ribosomal protein L15, chloroplast precursor, putative, expressed
LOC_Os03g12030	44.0061	82.3408	0.903904	5e-05		74.4409	123.297	0.727971	5e-05		73.1627	106.465	0.541197	5e-05		50.8705	108.507	1.09289	5e-05	3-ketoacyl-CoA synthase, putative, expressed
LOC_Os03g12110	5.59958	11.2995	1.01286	5e-05		37.9028	32.8206	-0.207704	0.05345		37.2526	38.2538	0.0382588	0.7648		30.8	20.1017	-0.615617	5e-05	homocysteine S-methyltransferase protein, putative, expressed
LOC_Os03g12140	59.6248	52.1198	-0.194082	0.08295		6.91274	15.9804	1.20897	5e-05		6.7939	11.8212	0.799067	5e-05		28.9533	52.9422	0.87069	5e-05	glucan endo-1,3-beta-glucosidase precursor, putative, expressed
LOC_Os03g12160	3.08215	5.23261	0.763593	5e-05		6.6622	15.5962	1.22712	5e-05		6.5479	12.3749	0.918318	5e-05		4.81655	5.93534	0.301331	0.3442	leucine-rich repeat family protein, putative, expressed
LOC_Os03g12260	3.24275	2.02698	-0.677884	0.0006		0.296694	0.332152	0.16287	1		0.291589	0.31115	0.0936768	1		2.42018	0.713524	-1.76208	5e-05	cytochrome P450 protein, putative, expressed
LOC_Os03g12270	3.3918	1.44145	-1.23453	5e-05		0.615235	1.38525	1.17093	0.0024		0.60468	0.934785	0.628463	0.1068		1.42707	0.998181	-0.515687	0.0791	dehydrogenase, putative, expressed
LOC_Os03g12414	1.04069	0.897175	-0.214084	0.3271		1.55938	3.78261	1.27841	5e-05		1.53255	3.02715	0.982031	5e-05		4.38939	2.52373	-0.798466	5e-05	cyclin, putative, expressed
LOC_Os03g12500	0.78094	1.89447	1.27851	5e-05		5.67727	14.1171	1.31418	5e-05		5.5801	8.3901	0.588398	5e-05		4.32326	2.79137	-0.631145	0.0005	cytochrome P450, putative, expressed
LOC_Os03g12510	1.45574	2.49653	0.778174	0.01425		1.69416	0.78733	-1.10553	0.01235		1.66512	0.774685	-1.10394	0.0143		0.572561	2.88946	2.3353	5e-05	non-symbiotic hemoglobin 2, putative, expressed
LOC_Os03g12660	0.782745	0.777818	-0.0091107	0.97235		5.6969	2.47919	-1.20031	5e-05		5.5991	3.99667	-0.486396	0.00255		4.39672	3.25698	-0.432893	0.0143	cytochrome P450, putative, expressed
LOC_Os03g12760	0.15359	0.155528	0.0180949	1		0.799293	2.10293	1.3956	0.00015		0.785579	3.09414	1.97771	5e-05		0.390591	0.137787	-1.50322	1	helix-loop-helix DNA-binding domain containing protein, expressed
LOC_Os03g12815	3.0111	3.29896	0.131721	0.602		3.81937	7.00945	0.875968	0.0001		3.75349	6.09983	0.700537	0.0039		6.00189	14.6796	1.29032	5e-05	expressed protein
LOC_Os03g12860	8.12933	6.91159	-0.23412	0.1484		113.557	60.5324	-0.907633	5e-05		111.606	82.3987	-0.437718	0.00045		21.4624	9.66876	-1.15041	5e-05	homeobox associated leucine zipper, putative, expressed
LOC_Os03g12890	0.87041	1.95114	1.16455	0.03185		33.8378	15.7495	-1.10333	5e-05		33.2567	16.4605	-1.01464	5e-05		2.58771	1.9375	-0.417482	0.2972	aminotransferase domain containing protein, putative, expressed
LOC_Os03g12990	2.62198	12.2182	2.22031	5e-05		26.5532	8.38613	-1.66281	5e-05		26.099	18.5421	-0.493188	0.00085		2.46176	1.11471	-1.14303	0.0012	phytosulfokines precursor, putative, expressed
LOC_Os03g13050	0.855141	0.434898	-0.975485	0.0123		34.7742	12.916	-1.42885	5e-05		34.1778	14.3132	-1.25572	5e-05		10.0924	7.91107	-0.351327	0.0251	E2F-related protein, putative, expressed
LOC_Os03g13140	0.729977	1.14205	0.645701	0.08635		1.38179	2.01726	0.545863	0.06545		1.3582	0.484402	-1.48742	0.0034		1.09317	3.78291	1.79098	5e-05	non-symbiotic hemoglobin 2, putative, expressed
LOC_Os03g13180	0.714063	0.884781	0.309269	0.34305		4.13411	6.78899	0.715619	5e-05		4.06329	4.88787	0.266557	0.1535		3.24765	10.1042	1.6375	5e-05	peroxidase precursor, putative, expressed
LOC_Os03g13200	22.4289	48.9659	1.12642	5e-05		7.51726	9.00091	0.259864	0.0535		7.38828	6.3712	-0.213675	0.17195		36.4619	14.9191	-1.28923	5e-05	peroxidase precursor, putative, expressed
LOC_Os03g13210	29.2209	16.2133	-0.849829	5e-05		33.0903	15.1243	-1.12954	5e-05		32.5222	13.0421	-1.31825	5e-05		57.7583	15.1771	-1.92813	5e-05	peroxidase precursor, putative, expressed
LOC_Os03g13250	5.45645	4.73109	-0.205789	0.15085		7.2731	2.93199	-1.31069	5e-05		7.14817	3.63332	-0.976284	5e-05		5.1856	2.2286	-1.21837	5e-05	peptide transporter PTR2, putative, expressed
LOC_Os03g13300	0.652565	1.0184	0.642111	0.01505		5.43942	25.2332	2.2138	5e-05		5.34591	16.5268	1.6283	5e-05		16.3619	29.15	0.833159	5e-05	glutamate decarboxylase, putative, expressed
LOC_Os03g13810	23.3996	21.2692	-0.137717	0.48505		19.7673	60.8528	1.62221	5e-05		19.4281	38.2422	0.97702	5e-05		104.398	156.273	0.581969	0.24445	expressed protein
LOC_Os03g13840	13.013	16.6371	0.354455	0.00435		27.6203	318.638	3.52812	5e-05		27.1465	208.25	2.93948	5e-05		170.143	366.337	1.10642	5e-05	senescence-associated protein, putative, expressed
LOC_Os03g13860	15.3011	9.41221	-0.701034	5e-05		19.7037	11.6653	-0.756241	5e-05		19.3657	15.6974	-0.30298	0.027		28.8574	13.7605	-1.06842	5e-05	ras-related protein, putative, expressed
LOC_Os03g13870	11.5753	8.59916	-0.428778	0.0013		8.46725	14.7792	0.803604	5e-05		8.32167	8.5959	0.0467756	0.7433		17.8997	8.68983	-1.04253	5e-05	expressed protein
LOC_Os03g14010	6.81431	5.90847	-0.205785	0.1416		1.62261	4.17325	1.36285	5e-05		1.59473	3.2916	1.04547	5e-05		8.7861	6.35603	-0.467095	0.00115	glycosyl hydrolase family 10 protein, putative, expressed
LOC_Os03g14040	2.43998	5.99937	1.29794	5e-05		2.26119	0.63817	-1.82507	0.0001		2.22245	0.747645	-1.57172	0.0001		3.55083	2.47674	-0.519712	0.0258	expressed protein
LOC_Os03g14110	5.25852	7.53053	0.518095	0.0021		8.2581	3.63597	-1.18347	5e-05		8.11668	6.37236	-0.349062	0.0377		8.19849	4.22434	-0.956631	5e-05	expressed protein
LOC_Os03g14120	9.64171	10.522	0.126046	0.61595		14.1544	6.31097	-1.16532	5e-05		13.9119	8.59886	-0.694107	0.0002		10.5263	7.22288	-0.543356	0.01145	dihydrodipicolinate reductase, putative, expressed
LOC_Os03g14130	26.3732	201.487	2.93354	5e-05		8.69684	10.1418	0.221746	0.3356		8.54696	9.02757	0.078926	0.80095		13.0776	20.1088	0.620726	0.0036	POEI1 - Pollen Ole e I allergen and extensin family protein precursor, expressed
LOC_Os03g14140	13.3598	55.6972	2.05971	5e-05		0.604544	0.849302	0.490429	0.21745		0.594083	1.10569	0.896216	0.03085		0.416254	3.78754	3.18573	5e-05	POEI16 - Pollen Ole e I allergen and extensin family protein precursor, expressed
LOC_Os03g14310	0	2.07759	inf	5e-05		0.0130608	0	inf	1		0.0128443	0.011738	-0.12994	1		0.0548474	0	inf	1	expressed protein
LOC_Os03g14590	39.7583	38.4578	-0.0479805	0.67835		57.6514	35.9692	-0.680595	5e-05		56.6615	50.7565	-0.158776	0.22765		53.8031	15.6647	-1.78017	5e-05	calcium-binding EF hand family protein, putative, expressed
LOC_Os03g14654	1.41828	3.84469	1.43872	5e-05		1.09824	1.05027	-0.0644228	0.8639		1.07926	0.502923	-1.10163	0.02615		0.458834	0.3833	-0.259501	1	LTPL108 - Protease inhibitor/seed storage/LTP family protein precursor, expressed
LOC_Os03g14669	0.241587	1.28107	2.40673	5e-05		0.0829954	0.0293776	-1.49832	1		0.0815901	0.0147602	-2.46668	1		0.168221	0.445904	1.40637	1	core histone H2A/H2B/H3/H4, putative, expressed
LOC_Os03g14690	4.47967	6.11827	0.449732	0.0007		3.56112	1.81014	-0.976227	5e-05		3.50009	1.44402	-1.2773	5e-05		3.52589	2.96087	-0.251964	0.12135	vacuolar ATP synthase 98 kDa subunit, putative, expressed
LOC_Os03g14730	21.1379	30.3066	0.519801	5e-05		59.4749	109.77	0.884127	5e-05		58.4537	146.426	1.3248	5e-05		113.469	101.139	-0.165957	0.16555	gibberellin receptor GID1L2, putative, expressed
LOC_Os03g14810	0.264409	0	inf	1		0.594969	0.494689	-0.266292	1		0.584878	0.298643	-0.969711	1		2.03761	0	inf	0.0001	MYB-like transcription factor DIVARICATA, putative, expressed
LOC_Os03g14920	4.95754	2.79238	-0.828129	0.00175		1.65122	1.86517	0.175775	0.60825		1.62293	1.37564	-0.238503	0.53645		4.56412	2.25867	-1.01486	0.00085	expressed protein
LOC_Os03g15050	17.3884	14.0275	-0.309867	0.0149		147.303	39.5027	-1.89877	5e-05		144.775	54.1662	-1.41835	5e-05		61.5282	32.122	-0.937684	5e-05	phosphoenolpyruvate carboxykinase, putative, expressed
LOC_Os03g15320	2.84764	7.7963	1.45302	5e-05		0.473244	0.88386	0.901234	0.00525		0.465091	0.727207	0.644853	0.06465		2.92714	2.85876	-0.0341036	0.85875	glyoxal oxidase-related, putative, expressed
LOC_Os03g15340	62.3461	18.3795	-1.7622	5e-05		5.29668	3.91309	-0.436781	0.05275		5.20564	3.14572	-0.726686	0.0069		19.0601	5.25648	-1.85838	5e-05	plastocyanin-like domain containing protein, putative, expressed
LOC_Os03g15570	12.1386	11.3202	-0.100708	0.41065		12.8273	19.5186	0.605633	5e-05		12.6073	15.7432	0.320465	0.0165		18.3056	37.0762	1.01821	5e-05	STE_MEKK_ste11_MAP3K2 - STE kinases include homologs to sterile 7, sterile 11 and sterile 20 from yeast, expressed
LOC_Os03g15660	1.2893	1.53425	0.250951	0.37295		0.791311	1.26809	0.680345	0.04715		0.777718	0.926414	0.25241	0.4992		2.79279	8.32916	1.57646	5e-05	AP2 domain containing protein, expressed
LOC_Os03g15770	8.38042	8.42662	0.00793209	0.9486		16.0954	34.5106	1.10039	5e-05		15.8189	26.0822	0.72142	5e-05		21.4001	33.3289	0.639158	5e-05	tyrosine protein kinase domain containing protein, putative, expressed
LOC_Os03g15790	18.6212	37.2493	1.00027	5e-05		18.4087	11.6102	-0.665	5e-05		18.0929	11.4992	-0.653881	5e-05		17.5632	13.473	-0.38249	0.00435	ZOS3-08 - C2H2 zinc finger protein, expressed
LOC_Os03g15810	0.552316	0.99911	0.855148	0.001		0.57459	0.76651	0.415773	0.0836		0.56471	0.714161	0.338739	0.2125		0.385645	0.957389	1.31183	5e-05	AAA-type ATPase family protein, putative, expressed
LOC_Os03g15870	15.275	42.9183	1.49042	5e-05		8.78386	7.55536	-0.217354	0.09765		8.63304	7.66778	-0.17106	0.2653		8.3132	11.7004	0.493076	0.00185	ribosomal protein L4, putative, expressed
LOC_Os03g16010	77.4582	92.4714	0.255589	0.0232		33.5945	68.3615	1.02496	5e-05		33.0174	55.9891	0.761918	5e-05		72.3993	86.5488	0.257538	0.034	BRASSINOSTEROID INSENSITIVE 1-associated receptor kinase 1 precursor, putative, expressed
LOC_Os03g16050	0.885524	7.35925	3.05496	5e-05		0.561882	0.12474	-2.17134	1		0.552216	0.290295	-0.927711	1		1.06675	2.231	1.06447	0.00025	fructose-1,6-bisphosphatase, putative, expressed
LOC_Os03g16170	24.0528	16.0749	-0.581398	5e-05		85.667	6.76529	-3.66252	5e-05		84.1957	11.7697	-2.83867	5e-05		70.4274	14.4695	-2.28312	5e-05	protein phosphatase 2C, putative, expressed
LOC_Os03g16260	0.26681	0.167133	-0.674815	1		0.625851	2.10125	1.74736	5e-05		0.615091	1.53865	1.32279	0.00015		0.477777	0.963506	1.01196	0.0025	protein kinase, putative, expressed
LOC_Os03g16290	0.609906	1.91891	1.65363	0.00015		0.129996	0.287673	1.14596	1		0.127723	0.0465431	-1.45638	1		0.356848	0.545852	0.613201	1	fringe-related protein, putative, expressed
LOC_Os03g16600	10.479	7.95314	-0.397899	0.32185		89.9908	169.648	0.914695	5e-05		88.4411	200.87	1.18347	5e-05		47.578	42.4868	-0.163281	0.4458	expressed protein
LOC_Os03g16610	3.86224	8.22959	1.09138	5e-05		0.945054	1.2123	0.359277	0.11835		0.928847	0.676528	-0.457293	0.097		7.83145	3.15526	-1.31152	5e-05	laccase precursor protein, putative, expressed
LOC_Os03g16700	16.4188	21.6878	0.401541	0.00025		18.5502	37.6943	1.02291	5e-05		18.2318	26.0909	0.51709	0.00015		45.6395	51.8244	0.18335	0.13015	initiator-binding protein, putative, expressed
LOC_Os03g16960	9.81675	7.30508	-0.426347	0.0049		35.0265	11.9542	-1.55093	5e-05		34.4258	12.2574	-1.48983	5e-05		26.218	8.89777	-1.55904	5e-05	cysteine-rich repeat secretory protein 55 precursor, putative, expressed
LOC_Os03g17000	29.8623	33.8669	0.18155	0.1101		18.4611	37.3904	1.01818	5e-05		18.1441	30.1302	0.731712	5e-05		76.7579	105.471	0.458454	5e-05	NAD dependent epimerase/dehydratase family domain containing protein, expressed
LOC_Os03g17060	12.3477	8.91573	-0.469813	0.00385		4.97523	10.194	1.03489	5e-05		4.88992	7.32314	0.582653	0.0064		8.52654	13.4704	0.659758	0.00015	RNA recognition motif containing protein, putative, expressed
LOC_Os03g17070	20.5195	46.2951	1.17387	5e-05		30.3527	14.4187	-1.07388	5e-05		29.8317	22.3434	-0.416995	0.0024		38.4859	25.5622	-0.59032	5e-05	ATP synthase B chain, chloroplast precursor, putative, expressed
LOC_Os03g17100	493.533	564.124	0.192865	0.0897		87.6489	261.868	1.57903	5e-05		86.1439	185.758	1.10861	5e-05		174.081	472.076	1.43926	5e-05	Core histone H2A/H2B/H3/H4 domain containing protein, putative, expressed
LOC_Os03g17130	1.64207	0.603137	-1.44496	5e-05		0.42723	0.193852	-1.14006	1		0.41989	0.311603	-0.430299	1		0.193212	0.250644	0.375453	1	bHelix-loop-helix transcription factor, putative, expressed
LOC_Os03g17200	363.056	175.428	-1.04931	5e-05		67.8184	50.6168	-0.422061	0.2413		66.6621	21.8801	-1.60724	0.00975		64.3633	79.3077	0.301223	0.26575	plant-specific domain TIGR01589 family protein, expressed
LOC_Os03g17470	54.4211	20.4347	-1.41315	5e-05		9.1883	9.55899	0.0570603	0.7371		9.03057	8.29707	-0.122215	0.53		44.4864	23.4709	-0.92249	5e-05	IN2-1 protein, putative, expressed
LOC_Os03g17480	0.296231	3.45787	3.54509	5e-05		0.0241431	0.0215149	-0.166273	1		0.023721	0	inf	1		0.501653	0.309564	-0.696452	1	IN2-1 protein, putative, expressed
LOC_Os03g17580	17.9929	38.4257	1.09465	5e-05		15.1446	17.4596	0.205211	0.1045		14.8849	17.3484	0.220952	0.12535		12.5216	19.4238	0.633411	5e-05	ribosomal protein L10, putative, expressed
LOC_Os03g17700	18.7053	26.4536	0.500016	0.0001		33.4099	86.0919	1.3656	5e-05		32.8364	52.3596	0.673156	5e-05		213.711	242.243	0.180796	0.1457	CGMC_MAPKCGMC_2_ERK.2 - CGMC includes CDA, MAPK, GSK3, and CLKC kinases, expressed
LOC_Os03g17760	16.7721	40.087	1.25707	5e-05		21.8792	92.4216	2.07867	5e-05		21.5032	41.7133	0.955952	5e-05		12.596	56.5811	2.16735	5e-05	RNA recognition motif containing protein, putative, expressed
LOC_Os03g17850	13.4943	15.8245	0.229811	0.0741		13.28	32.2152	1.27848	5e-05		13.0522	20.4297	0.646374	5e-05		32.5571	30.0707	-0.114612	0.3799	glycosyltransferase family 43 protein, putative, expressed
LOC_Os03g17960	6.16763	10.7113	0.796352	5e-05		2.03643	4.34491	1.09329	5e-05		2.0015	2.60979	0.38285	0.05875		3.28343	6.52327	0.990392	5e-05	expressed protein
LOC_Os03g18030	3.13158	2.73952	-0.192967	0.25085		123.484	262.271	1.08674	5e-05		121.363	229.693	0.920372	5e-05		80.6089	17.1132	-2.23583	5e-05	leucoanthocyanidin dioxygenase, putative, expressed
LOC_Os03g18070	13.0798	12.1784	-0.103015	0.4221		115.948	282.978	1.28721	5e-05		113.957	225.942	0.987467	5e-05		187.144	115.099	-0.70128	5e-05	omega-3 fatty acid desaturase, chloroplast precursor, putative, expressed
LOC_Os03g18110	17.9645	25.5172	0.506326	5e-05		10.5929	28.5861	1.43222	5e-05		10.411	21.5797	1.05156	5e-05		10.3355	24.1136	1.22224	5e-05	proteins of unknown function domain containing protein, putative, expressed
LOC_Os03g18130	295.881	342.675	0.21182	0.08555		110.6	31.595	-1.80758	5e-05		108.702	40.6261	-1.41991	5e-05		264.175	330.975	0.325227	0.01935	asparagine synthetase, putative, expressed
LOC_Os03g18160	36.3378	16.9457	-1.10055	5e-05		20.8498	26.2804	0.333949	0.0032		20.4922	28.1033	0.455669	0.00085		25.5099	23.4409	-0.122027	0.35115	mitochondrial carrier protein, putative, expressed
LOC_Os03g18220	335.818	272.409	-0.301905	0.0093		94.0025	215.362	1.19599	5e-05		92.3881	156.112	0.756799	5e-05		252.937	425.921	0.751809	5e-05	pyruvate decarboxylase isozyme 2, putative, expressed
LOC_Os03g18490	4.0528	2.63355	-0.621909	0.00615		2.80808	0.851986	-1.72068	5e-05		2.75971	0.659703	-2.06463	5e-05		2.6609	1.3257	-1.00516	0.0011	RPGR, putative, expressed
LOC_Os03g18530	5.09142	2.4679	-1.04479	0.00075		1.79656	2.66506	0.568928	0.08205		1.76563	2.39322	0.438771	0.216		2.95183	2.43005	-0.280628	0.3414	ECAGL1 - ECA1 gametogenesis related family protein precursor, expressed
LOC_Os03g18600	42.2276	61.9314	0.552485	5e-05		121.671	266.302	1.13008	5e-05		119.582	306.677	1.35872	5e-05		49.56	95.9262	0.952749	5e-05	cyclase/dehydrase family protein, putative, expressed
LOC_Os03g18770	46.4426	32.4989	-0.515057	5e-05		335.437	760.47	1.18085	5e-05		329.674	402.448	0.287762	0.03685		292.493	145.202	-1.01034	5e-05	wound-induced protein WI12, putative, expressed
LOC_Os03g18870	72.2434	79.6792	0.141337	0.2147		37.4425	42.991	0.199356	0.06895		36.7996	50.0988	0.445087	0.0005		23.1125	10.2711	-1.17008	5e-05	heat shock protein DnaJ, putative, expressed
LOC_Os03g18910	10.7996	11.1212	0.0423276	0.7313		4.33504	16.3272	1.91317	5e-05		4.26053	7.50697	0.817199	5e-05		130.288	230.063	0.820324	5e-05	COBRA-like protein 7 precursor, putative, expressed
LOC_Os03g18970	21.9172	25.3644	0.210745	0.0716		12.1728	34.4746	1.50187	5e-05		11.9639	31.6018	1.40132	5e-05		12.4405	27.2324	1.13028	5e-05	protein phosphotase protein, putative, expressed
LOC_Os03g18980	4.28309	7.13877	0.737025	5e-05		1.48542	3.16733	1.09239	5e-05		1.45995	2.41769	0.727717	0.0001		4.59359	4.75926	0.0511151	0.7353	kinesin motor domain containing protein, expressed
LOC_Os03g19020	12.3483	14.8106	0.262323	0.0253		22.3882	59.5289	1.41085	5e-05		22.0041	38.7174	0.815209	5e-05		158.312	252.22	0.671914	5e-05	PHD-finger family protein, expressed
LOC_Os03g19070	27.6486	9.23306	-1.58233	5e-05		5.48575	27.7126	2.33678	5e-05		5.39174	13.3848	1.31177	5e-05		142.337	268.014	0.913001	5e-05	long cell-linked locus protein, putative, expressed
LOC_Os03g19080	9.08221	11.6513	0.359373	0.00305		3.82953	7.20281	0.911393	5e-05		3.76367	5.28711	0.490338	0.0008		5.86448	12.5006	1.09192	5e-05	expressed protein
LOC_Os03g19200	20.5026	32.8443	0.679836	5e-05		13.1421	32.7707	1.31821	5e-05		12.9166	26.7135	1.04835	5e-05		19.6129	96.7473	2.30242	5e-05	DNAJ heat shock N-terminal domain-containing protein, putative, expressed
LOC_Os03g19220	56.1904	39.5695	-0.505934	0.00015		77.9429	21.3167	-1.87044	5e-05		76.6056	28.0129	-1.45136	5e-05		74.9293	25.8654	-1.53451	5e-05	expressed protein
LOC_Os03g19240	11.5852	5.91629	-0.969521	5e-05		6.01502	3.06768	-0.971419	5e-05		5.91183	4.10273	-0.527019	0.00085		12.6171	5.58087	-1.17682	5e-05	AMP-binding enzyme, putative, expressed
LOC_Os03g19270	17.8911	25.4646	0.509255	0.00025		22.9428	41.6976	0.861924	5e-05		22.5493	34.4874	0.612989	5e-05		12.8447	38.6106	1.58782	5e-05	universal stress protein domain containing protein, putative, expressed
LOC_Os03g19290	3.21529	1.69375	-0.924729	0.00055		3.67693	1.51067	-1.28331	5e-05		3.61385	1.94417	-0.89438	0.0014		1.90823	1.61905	-0.237088	0.396	mitochondrial import inner membrane translocase subunit Tim17, putative, expressed
LOC_Os03g19400	22.8983	19.2803	-0.248113	0.053		25.2645	72.006	1.51101	5e-05		24.8305	60.2182	1.27809	5e-05		74.3293	105.614	0.506797	5e-05	expressed protein
LOC_Os03g19550	1.62199	1.28533	-0.335629	0.2305		8.10785	4.03547	-1.00658	5e-05		7.96865	5.88565	-0.437133	0.01215		0.865826	0.981799	0.18135	0.5894	retrotransposon protein, putative, unclassified, expressed
LOC_Os03g19560	4.80226	7.3561	0.615228	5e-05		18.8585	5.51924	-1.77268	5e-05		18.5348	7.48501	-1.30816	5e-05		31.2028	20.382	-0.614384	5e-05	tetratricopeptide repeat domain containing protein, expressed
LOC_Os03g19600	3.32552	5.0697	0.60832	5e-05		3.81481	13.5726	1.83101	5e-05		3.74939	11.9861	1.67664	5e-05		10.7552	16.7907	0.642624	5e-05	retrotransposon protein, putative, unclassified, expressed
LOC_Os03g19670	3.53447	17.9811	2.34692	5e-05		0.686648	1.49937	1.12671	5e-05		0.674837	0.961384	0.510575	0.10135		1.40403	4.61418	1.7165	5e-05	GDSL-like lipase/acylhydrolase, putative, expressed
LOC_Os03g19720	35.4715	10.6101	-1.74122	5e-05		41.8453	36.5445	-0.19541	0.1316		41.1263	36.6845	-0.164891	0.25275		112.312	106.762	-0.0731123	0.5764	EF hand family protein, putative, expressed
LOC_Os03g19920	0.75472	0.824021	0.12674	0.6119		0.807227	3.5441	2.13437	5e-05		0.793382	3.12774	1.97903	5e-05		2.3898	3.9447	0.723026	0.00015	expressed protein
LOC_Os03g20090	2.10117	1.22528	-0.778082	0.00085		18.9936	44.7999	1.23798	5e-05		18.6673	30.0332	0.686046	5e-05		100.198	113.401	0.178588	0.13525	MYB family transcription factor, putative, expressed
LOC_Os03g20120	24.641	10.2483	-1.26568	5e-05		23.2308	34.9003	0.587202	5e-05		22.8321	28.3358	0.311561	0.02015		67.1523	39.8742	-0.751981	5e-05	glycosyl transferase 8 domain containing protein, putative, expressed
LOC_Os03g20380	44.929	41.3071	-0.121257	0.2854		21.2758	47.9691	1.1729	5e-05		20.9109	45.2436	1.11346	5e-05		15.9382	26.8806	0.754077	5e-05	CAMK_KIN1/SNF1/Nim1_like.2 - CAMK includes calcium/calmodulin depedent protein kinases, expressed
LOC_Os03g20440	14.1036	12.2985	-0.197583	0.15815		4.09746	9.61417	1.23043	5e-05		4.02695	9.96155	1.30668	5e-05		21.6827	27.1289	0.323285	0.0204	VQ domain containing protein, putative, expressed
LOC_Os03g20450	5.61705	10.0043	0.832732	5e-05		1.72379	6.10793	1.8251	5e-05		1.69423	3.3735	0.993612	5e-05		5.53858	11.032	0.994102	5e-05	expressed protein
LOC_Os03g20480	4.27288	4.61616	0.111486	0.6526		5.50399	2.10804	-1.38458	5e-05		5.40968	2.60943	-1.05181	0.0017		2.06726	0.91981	-1.16831	0.00985	expressed protein
LOC_Os03g20550	35.4446	16.9516	-1.06415	5e-05		33.233	21.1464	-0.652203	5e-05		32.6627	20.1138	-0.699456	5e-05		39.4921	17.9357	-1.13873	5e-05	WRKY55, expressed
LOC_Os03g20700	8.27576	24.2134	1.54884	5e-05		9.85731	7.296	-0.434088	5e-05		9.68812	7.41131	-0.386488	0.0029		19.443	22.2273	0.193079	0.10805	magnesium-chelatase, putative, expressed
LOC_Os03g20730	0.831282	0	inf	0.1963		97.4999	166.707	0.773842	0.0001		95.8257	269.153	1.48994	5e-05		8.92862	14.2001	0.669397	0.31815	chaperone protein dnaJ, putative, expressed
LOC_Os03g20760	2.75974	14.8595	2.42878	5e-05		5.66393	13.106	1.21036	5e-05		5.56641	12.0215	1.1108	5e-05		4.42903	5.7788	0.38378	0.08275	LTPL66 - Protease inhibitor/seed storage/LTP family protein precursor, expressed
LOC_Os03g20770	0.213177	0.866651	2.0234	1		1.34331	2.84168	1.08095	0.0091		1.32013	4.67734	1.825	0.00025		1.44798	1.81279	0.324177	0.37645	expressed protein
LOC_Os03g20840	1.58605	1.60482	0.0169793	0.91925		2.01984	2.50328	0.309578	0.02075		1.98522	2.42945	0.291331	0.065		2.37424	5.07845	1.09693	5e-05	disease resistance RPP13-like protein 1, putative, expressed
LOC_Os03g20910	1.67332	0.447439	-1.90295	5e-05		10.1051	6.00778	-0.750179	5e-05		9.93174	8.52599	-0.220179	0.1408		3.8035	1.36349	-1.48003	5e-05	homeobox domain containing protein, expressed
LOC_Os03g20949	1.16763	2.40323	1.04139	5e-05		9.50853	10.0504	0.0799663	0.4759		9.34541	10.5581	0.176024	0.1841		11.9856	7.63455	-0.65069	5e-05	phospholipid-transporting ATPase, putative, expressed
LOC_Os03g21030	14.0842	14.8241	0.0738612	0.5605		111.611	54.4291	-1.03603	5e-05		109.696	102.885	-0.0924786	0.4644		130.251	150.807	0.211409	0.07915	no apical meristem protein, putative, expressed
LOC_Os03g21060	1.19562	2.90554	1.28104	5e-05		5.34526	3.24361	-0.720659	5e-05		5.25353	2.55922	-1.03758	5e-05		3.45697	5.50239	0.670547	0.0002	No apical meristem protein, putative, expressed
LOC_Os03g21210	21.9872	28.3361	0.365978	0.0014		26.4093	57.7709	1.12929	5e-05		25.956	41.5462	0.678647	5e-05		32.9672	66.6963	1.01658	5e-05	endoglucanase, putative, expressed
LOC_Os03g21270	35.8332	42.1696	0.234909	0.05885		16.7357	34.7457	1.05391	5e-05		16.4487	27.52	0.742506	5e-05		29.8187	43.3156	0.53867	5e-05	expressed protein
LOC_Os03g21380	70.5488	47.8809	-0.559173	5e-05		163.996	349.933	1.09342	5e-05		161.179	405.552	1.33122	5e-05		178.057	246.652	0.470139	0.0005	OsCML27 - Calmodulin-related calcium sensor protein, expressed
LOC_Os03g21390	20.318	8.71973	-1.2204	0.0003		10.8332	9.01806	-0.264576	0.43335		10.6476	10.4987	-0.0203117	0.9646		7.77828	8.30943	0.0952981	0.77355	expressed protein
LOC_Os03g21450	0.600146	0.377463	-0.66898	1		0.145336	0.729516	2.32755	0.0012		0.142821	1.04098	2.86565	0.00045		0.237585	0.1759	-0.433684	1	bromodomain domain containing protein, expressed
LOC_Os03g21480	8.9621	3.23255	-1.47116	5e-05		1.68612	5.03595	1.57856	5e-05		1.65727	4.07484	1.29793	5e-05		10.9661	4.46847	-1.2952	5e-05	HAD superfamily phosphatase, putative, expressed
LOC_Os03g21510	24.8058	19.0812	-0.378524	0.0008		4.11117	8.22282	1.00008	5e-05		4.04061	7.72645	0.935231	5e-05		9.83886	10.5634	0.102515	0.4518	inactive receptor kinase At2g26730 precursor, putative, expressed
LOC_Os03g21560	10.5413	34.6001	1.71472	5e-05		1.79537	1.47902	-0.279639	0.34965		1.76453	1.87654	0.0887887	0.77925		2.99449	3.94425	0.397443	0.08675	photosystem II 11 kD protein, putative, expressed
LOC_Os03g21850	2.92883	5.58112	0.930233	5e-05		8.27471	19.3082	1.22243	5e-05		8.13294	16.0511	0.980828	5e-05		5.36839	8.59324	0.678712	5e-05	nucleotidyltransferase, putative, expressed
LOC_Os03g21960	5.63728	2.2332	-1.33589	5e-05		3.90609	5.9835	0.615265	5e-05		3.8391	4.76421	0.311469	0.0512		9.47641	3.18114	-1.57479	5e-05	aminotransferase, putative, expressed
LOC_Os03g22010	0.278011	4.00192	3.84748	5e-05		0.226049	0.0157497	-3.84324	1		0.222186	0.200903	-0.145274	1		0.205825	0.215663	0.0673563	1	peroxidase precursor, putative, expressed
LOC_Os03g22170	0.540012	0.679105	0.330645	1		4.83874	12.7352	1.39611	5e-05		4.7556	4.47028	-0.0892635	0.65175		2.46337	4.8105	0.965556	5e-05	AP2 domain containing protein, expressed
LOC_Os03g22200	1.77677	3.44392	0.954797	0.0002		5.05243	2.29491	-1.13854	5e-05		4.96597	1.64147	-1.59709	5e-05		3.40371	1.16021	-1.55272	5e-05	nodulin MtN3 family protein, putative, expressed
LOC_Os03g22370	25.4626	71.0507	1.48047	5e-05		12.5758	8.62944	-0.543311	0.00065		12.3598	16.5375	0.420083	0.01195		21.9352	25.437	0.213682	0.16415	ultraviolet-B-repressible protein, putative, expressed
LOC_Os03g22510	3.41609	19.3863	2.50462	5e-05		20.2395	55.852	1.46443	5e-05		19.8917	37.6473	0.920378	5e-05		12.1635	32.6318	1.42372	5e-05	expressed protein
LOC_Os03g22600	6.12281	3.02356	-1.01795	5e-05		3.71443	3.45451	-0.104656	0.4504		3.65066	3.60915	-0.016498	0.91845		3.30905	1.77172	-0.901269	5e-05	BTBN6 - Bric-a-Brac, Tramtrack, Broad Complex BTB domain with non-phototropic hypocotyl 3 NPH3 and coiled-coil domains, expressed
LOC_Os03g22780	3.88734	9.11059	1.22876	5e-05		2.55431	1.93252	-0.402454	0.0427		2.51051	2.4808	-0.0171715	0.9304		3.25162	3.64331	0.164092	0.39355	DVR, putative, expressed
LOC_Os03g23010	381.63	289.969	-0.396276	0.00045		445.842	1307.25	1.55193	5e-05		438.187	1081.38	1.30325	5e-05		706.263	1009.97	0.516032	0.0003	expressed protein
LOC_Os03g23960	10.0959	15.3346	0.603012	5e-05		6.59179	16.1656	1.29419	5e-05		6.47857	11.8099	0.866252	5e-05		4.54686	7.1627	0.655634	0.0003	IQ calmodulin-binding motif family protein, putative, expressed
LOC_Os03g24390	0.175014	0.122083	-0.519605	1		14.2709	12.7205	-0.165924	0.1985		14.0259	13.6506	-0.0391256	0.7888		4.76531	1.96779	-1.27599	5e-05	OsRhmbd8 - Putative Rhomboid homologue, expressed
LOC_Os03g24560	63.9316	15.3723	-2.05619	5e-05		19.1827	17.6401	-0.120947	0.3486		18.8533	14.9167	-0.337883	0.02255		39.9725	15.9443	-1.32597	5e-05	ompA/MotB, putative, expressed
LOC_Os03g24590	2.84328	5.86525	1.04464	5e-05		19.1846	8.94066	-1.1015	5e-05		18.8553	9.99298	-0.915987	5e-05		5.41162	5.28436	-0.0343306	0.8486	mTERF domain containing protein, expressed
LOC_Os03g24730	1.30635	3.10446	1.24881	5e-05		5.79319	3.00824	-0.945435	5e-05		5.69374	4.05358	-0.490179	0.00045		2.45386	3.01215	0.295739	0.0718	expressed protein
LOC_Os03g24930	2.73666	2.02482	-0.434618	0.0476		123.062	38.828	-1.66421	5e-05		120.947	51.2704	-1.23818	5e-05		5.19475	4.48348	-0.212435	0.24035	tyrosine protein kinase domain containing protein, putative, expressed
LOC_Os03g25120	9.4147	3.59839	-1.38756	5e-05		2.1389	1.81417	-0.237557	0.2819		2.10212	1.85037	-0.184032	0.4378		2.75686	1.94055	-0.506564	0.02165	HSF-type DNA-binding domain containing protein, expressed
LOC_Os03g25330	6.64419	25.6279	1.94755	5e-05		4.35225	5.34808	0.29726	0.05495		4.27742	4.11158	-0.0570466	0.76225		11.6313	13.8603	0.252942	0.08255	peroxidase precursor, putative, expressed
LOC_Os03g25340	0.11796	0.166356	0.495974	1		2.86484	2.49095	-0.201755	0.31085		2.81574	3.02071	0.101372	0.63095		1.41717	2.91284	1.03942	5e-05	peroxidase precursor, putative, expressed
LOC_Os03g25510	0	8.87773	inf	5e-05		0	1.18968	inf	1		0	0	0	1		0	5.65868	inf	0.00015	expressed protein
LOC_Os03g25550	2.04129	5.18472	1.34478	5e-05		2.26905	3.61759	0.672943	0.00175		2.23011	3.5169	0.65719	0.0063		2.21303	2.49678	0.174048	0.4664	myb-like DNA-binding domain containing protein, putative, expressed
LOC_Os03g25680	1.48152	1.63025	0.138012	0.6775		1.61828	1.77354	0.132166	0.68525		1.59058	1.54804	-0.039106	0.90115		0.382467	2.08158	2.44427	0.0004	expressed protein
LOC_Os03g25750	4.07003	4.1899	0.0418773	0.7896		3.2724	9.29759	1.50651	5e-05		3.21637	5.0846	0.660703	0.00025		3.41871	1.88387	-0.859753	5e-05	SNARE associated Golgi protein, putative, expressed
LOC_Os03g25760	4.17442	2.89073	-0.530146	0.00135		3.7579	5.94693	0.662218	5e-05		3.69352	5.65829	0.61537	0.0002		9.59149	22.6415	1.23914	5e-05	calmodulin-binding protein, putative, expressed
LOC_Os03g25790	5.76116	7.17081	0.315777	0.02345		66.1915	30.7632	-1.10544	5e-05		65.0549	37.4193	-0.797874	5e-05		11.4082	10.2631	-0.152602	0.27585	glycosyl hydrolases family 17 protein, expressed
LOC_Os03g25869	4.04854	3.75499	-0.108591	0.5045		0.609864	0.942527	0.628045	0.03185		0.599342	0.697212	0.218218	0.49195		0.726731	1.58	1.12043	0.00015	amino acid permease family protein, putative, expressed
LOC_Os03g25920	2.10464	2.67271	0.344733	0.08045		12.3501	5.50201	-1.16649	5e-05		12.1379	8.60368	-0.496498	0.0006		3.79822	1.67493	-1.18123	5e-05	amino acid permease family protein, putative, expressed
LOC_Os03g25940	135.713	105.593	-0.362037	0.00135		170.066	83.6529	-1.02361	5e-05		167.148	122.979	-0.442711	0.0007		196.784	223.983	0.186778	0.13685	cystathionine gamma-synthase, putative, expressed
LOC_Os03g25990	10.722	3.80696	-1.49387	5e-05		1.15884	2.3869	1.04246	0.00055		1.13902	2.03242	0.83541	0.0068		0.944567	1.4622	0.630412	0.0361	expansin precursor, putative, expressed
LOC_Os03g26010	0	0	0	1		0	0	0	1		0	0.182593	inf	1		0	0.779887	inf	5e-05	retrotransposon protein, putative, unclassified, expressed
LOC_Os03g26130	1.44344	1.89267	0.390919	0.1895		1.51533	2.64578	0.804061	0.00645		1.48936	1.21738	-0.290919	0.40445		1.77851	0.624769	-1.50927	0.00045	MYB family transcription factor, putative, expressed
LOC_Os03g26530	0.459301	0.643092	0.485584	0.12485		1.1423	6.1687	2.43303	5e-05		1.12264	4.09196	1.86589	5e-05		0.825876	3.15492	1.9336	5e-05	3-ketoacyl-CoA synthase, putative, expressed
LOC_Os03g26990	2.16187	2.24386	0.0536989	0.8002		0.904452	1.57417	0.799472	0.00795		0.888901	1.29467	0.542485	0.0853		4.26808	1.85152	-1.20488	5e-05	VQ domain containing protein, putative, expressed
LOC_Os03g27120	59.96	42.2293	-0.505757	5e-05		421.008	290.457	-0.535526	5e-05		413.778	341.007	-0.279058	0.051		133.056	61.7338	-1.1079	5e-05	ICE-like protease p20 domain containing protein, putative, expressed
LOC_Os03g27190	2.8794	3.15036	0.129748	0.4985		7.26208	2.94017	-1.30448	5e-05		7.13737	2.59344	-1.46053	5e-05		3.23302	0.838532	-1.94694	5e-05	ICE-like protease p20 domain containing protein, putative, expressed
LOC_Os03g27230	106.895	71.7188	-0.57577	5e-05		87.3988	79.4374	-0.137795	0.1599		85.8987	83.1285	-0.0472923	0.7123		152.61	71.859	-1.08661	5e-05	phospho-2-dehydro-3-deoxyheptonate aldolase, chloroplast precursor, putative, expressed
LOC_Os03g27360	0.0337078	0.109327	1.6975	1		1.39244	0.467057	-1.57595	0.0008		1.36854	0.575893	-1.24877	0.00215		0.0426421	0.059962	0.491769	1	RING-H2 finger protein ATL5H precursor, putative, expressed
LOC_Os03g27590	9.75364	20.4577	1.06863	5e-05		9.89209	12.8551	0.377997	0.00185		9.72231	9.67505	-0.00703	0.95955		12.1171	16.4898	0.44453	0.00135	OsSCP18 - Putative Serine Carboxypeptidase homologue, expressed
LOC_Os03g27780	2.81721	3.19472	0.181426	0.2501		2.41685	5.00197	1.04937	5e-05		2.37541	3.65271	0.620791	0.00045		2.35828	3.16381	0.423927	0.0176	protein phosphotase protein, putative, expressed
LOC_Os03g27850	1.21302	0.67915	-0.836803	0.01565		1.59004	2.76446	0.797935	0.0019		1.56273	4.33628	1.47239	5e-05		0.518564	0.327748	-0.661935	1	expressed protein
LOC_Os03g28090	1.39332	0.704969	-0.982894	0.0004		0.758172	0.0557514	-3.76544	0.00385		0.745242	0.27528	-1.43681	0.0006		0.743658	0.134065	-2.47171	5e-05	pectinesterase, putative, expressed
LOC_Os03g28100	2.00371	1.43033	-0.48632	0.073		21.8754	10.6992	-1.03181	5e-05		21.4992	13.7088	-0.649178	5e-05		1.74495	1.07095	-0.704298	0.02265	expressed protein
LOC_Os03g28160	4.86999	3.9655	-0.296414	0.14615		6.26925	3.94486	-0.668318	0.0011		6.16142	3.51631	-0.809199	0.0008		13.4453	3.82984	-1.81175	5e-05	jacalin-like lectin domain containing protein, expressed
LOC_Os03g28170	1.2508	0.364186	-1.7801	0.0211		2.6046	1.07781	-1.27296	0.0009		2.55989	1.17176	-1.1274	0.00315		4.35861	1.02984	-2.08144	5e-05	expressed protein
LOC_Os03g28190	3.51604	3.20242	-0.134786	0.6656		2.4133	5.81966	1.26993	0.00045		2.37192	6.12664	1.36904	0.0011		2.45439	3.51137	0.516668	0.12275	dirigent, putative, expressed
LOC_Os03g28260	2.04346	0.439472	-2.21717	0.0918		11.3888	6.71447	-0.76227	0.0046		11.1933	16.6231	0.570556	0.01815		6.86048	1.91469	-1.8412	0.00015	retrotransposon protein, putative, unclassified, expressed
LOC_Os03g28940	37.0572	29.9873	-0.3054	0.0115		84.8885	340.39	2.00355	5e-05		83.4313	188.199	1.1736	5e-05		199.405	139.505	-0.515381	5e-05	ZIM domain containing protein, putative, expressed
LOC_Os03g28980	1.18062	2.49565	1.07987	5e-05		3.88999	3.84201	-0.0179046	0.8894		3.82316	5.00385	0.388271	0.01065		0.893358	0.918825	0.0405516	0.8638	WD40-like Beta Propeller Repeat family protein, expressed
LOC_Os03g28990	0.251729	1.67684	2.73581	5e-05		0.422443	0.225391	-0.906322	1		0.415167	0.282392	-0.55599	1		0.541264	0.355442	-0.606717	0.11405	zinc finger family protein, putative, expressed
LOC_Os03g29190	23.4609	8.74027	-1.42451	5e-05		8.42868	7.61309	-0.146826	0.239		8.28399	8.09548	-0.0332104	0.82135		25.6994	19.9538	-0.365071	0.00455	PDI, putative, expressed
LOC_Os03g29930	5.3144	2.42387	-1.13259	5e-05		7.99106	2.75097	-1.53845	5e-05		7.85377	2.76929	-1.50387	5e-05		10.1958	10.7895	0.0816534	0.61085	expressed protein
LOC_Os03g29950	2.20016	10.7047	2.28257	5e-05		4.58648	4.90426	0.0966503	0.4708		4.50764	4.15611	-0.117138	0.45975		2.24466	2.65133	0.240219	0.2124	glucose-6-phosphate 1-dehydrogenase, chloroplast precursor, putative, expressed
LOC_Os03g29970	1.90697	4.25371	1.15744	0.0005		27.2267	10.3685	-1.39282	5e-05		26.759	9.28548	-1.52698	5e-05		10.091	5.252	-0.942126	5e-05	histone-like transcription factor and archaeal histone, putative, expressed
LOC_Os03g30060	8.79407	4.00501	-1.13472	5e-05		7.49475	6.16692	-0.281329	0.0386		7.36594	8.69706	0.239658	0.1121		3.28947	3.728	0.180546	0.37165	expressed protein
LOC_Os03g30250	5.37757	12.6522	1.23436	5e-05		1.70568	2.35012	0.462386	0.04735		1.67644	1.70401	0.0235316	0.9456		9.28797	4.76431	-0.963096	5e-05	COBRA-like protein precursor, putative, expressed
LOC_Os03g30470	59.3245	19.4051	-1.61219	5e-05		46.9849	77.4531	0.721125	5e-05		46.1783	68.9665	0.578681	5e-05		42.4043	36.7925	-0.204799	0.11515	CHIT4 - Chitinase family protein precursor, expressed
LOC_Os03g30530	6.68304	14.2985	1.09729	5e-05		8.16073	20.4712	1.32683	5e-05		8.02056	14.5348	0.857732	5e-05		26.0747	23.0968	-0.174955	0.15215	expressed protein
LOC_Os03g30830	25.9416	36.6381	0.498078	0.0001		11.1265	22.3092	1.00365	5e-05		10.9353	16.246	0.571092	0.00025		22.686	29.8483	0.395847	0.0044	X8 domain containing protein, expressed
LOC_Os03g30950	4.24339	6.45248	0.604636	0.0001		4.0331	9.64742	1.25825	5e-05		3.9637	9.88374	1.31821	5e-05		6.04167	4.67065	-0.371324	0.0326	acyl-desaturase, chloroplast precursor, putative, expressed
LOC_Os03g31150	1.2661	3.86358	1.60954	5e-05		0.472465	0.85287	0.852119	0.00195		0.46434	0.564509	0.281813	0.34705		0.607007	1.1832	0.962913	0.0005	expressed protein
LOC_Os03g31690	14.2703	9.68744	-0.558829	5e-05		20.7414	19.5158	-0.0878692	0.42365		20.3853	20.0725	-0.0223083	0.8611		28.5803	13.2896	-1.10472	5e-05	GCN5-related N-acetyltransferase, putative, expressed
LOC_Os03g31750	1.47058	2.26013	0.62002	0.00065		5.72473	7.22279	0.33535	0.0045		5.6265	5.2291	-0.105673	0.46705		3.62001	10.1836	1.49218	5e-05	pyruvate, phosphate dikinase, chloroplast precursor, putative, expressed
LOC_Os03g31880	2.86894	2.68657	-0.0947502	0.55895		1.84172	2.16412	0.232727	0.17365		1.81009	2.21411	0.290665	0.133		2.78426	1.39115	-1.00102	5e-05	SHORT-ROOT, putative, expressed
LOC_Os03g32050	16.7528	10.4096	-0.686488	5e-05		3.92837	8.75484	1.15615	5e-05		3.86079	7.02911	0.864446	5e-05		32.7657	28.8254	-0.184845	0.17775	peroxidase precursor, putative, expressed
LOC_Os03g32230	0.618801	0.554413	-0.158515	1		9.40774	2.31148	-2.02503	5e-05		9.24635	3.65353	-1.33959	5e-05		22.6203	18.5538	-0.285903	0.0449	ZOS3-12 - C2H2 zinc finger protein, expressed
LOC_Os03g32314	81.9364	62.414	-0.392635	0.0003		79.8081	106.422	0.415195	0.0001		78.4384	88.2869	0.17064	0.1826		169.809	83.6712	-1.02111	5e-05	allene oxide cyclase 4, chloroplast precursor, putative, expressed
LOC_Os03g33090	38.1349	18.6767	-1.02988	5e-05		74.8776	54.8763	-0.448351	5e-05		73.5906	99.3127	0.432456	0.0008		86.3831	73.5409	-0.232203	0.05875	DUF260 domain containing protein, putative, expressed
LOC_Os03g33650	1.27792	1.36342	0.0934373	0.6132		1.32633	2.51339	0.922201	5e-05		1.30355	1.56069	0.259731	0.17305		0.942486	2.13905	1.18243	5e-05	AGO7, putative, expressed
LOC_Os03g34040	19.628	55.8964	1.50984	5e-05		6.25979	8.24145	0.396784	0.00375		6.1524	7.19256	0.225357	0.15835		6.71752	14.0096	1.06041	5e-05	ribosomal protein, putative, expressed
LOC_Os03g35600	0.15226	0.353163	1.2138	1		0.837388	1.00631	0.265109	0.2061		0.823009	1.4058	0.772408	0.0008		0.452791	1.02073	1.17269	0.00015	serine/threonine-protein kinase receptor precursor, putative, expressed
LOC_Os03g36534	3.55262	2.18557	-0.700869	0.03505		13.0687	6.04531	-1.11223	5e-05		12.8441	6.09561	-1.07526	5e-05		10.2622	8.5786	-0.258523	0.22465	expressed protein
LOC_Os03g36540	10.6447	26.3096	1.30546	5e-05		2.46123	3.88375	0.658069	5e-05		2.41895	3.77301	0.641338	0.0005		4.19774	7.94619	0.920651	5e-05	magnesium-chelatase subunit chlI, chloroplast precursor, putative, expressed
LOC_Os03g37090	8.09919	8.39541	0.0518232	0.8409		14.1955	6.31469	-1.16865	0.00015		13.9509	7.90868	-0.81885	0.00335		9.03866	4.38763	-1.04267	0.0015	expressed protein
LOC_Os03g37290	1.48156	2.22794	0.588592	0.0045		2.66421	3.58128	0.426767	0.0095		2.61845	2.61936	0.000498792	0.9867		0.737616	2.5945	1.81451	5e-05	cytochrome P450, putative, expressed
LOC_Os03g37640	13.7088	13.2868	-0.045099	0.7198		12.3513	4.65652	-1.40734	5e-05		12.1395	5.63787	-1.10648	5e-05		16.9788	15.692	-0.113705	0.39255	MATE efflux family protein, putative, expressed
LOC_Os03g37810	51.1356	35.4506	-0.528517	0.0003		7.03593	24.2079	1.78266	5e-05		6.9152	14.5728	1.07543	5e-05		7.17976	19.7828	1.46224	5e-05	expressed protein
LOC_Os03g39020	13.9189	20.3541	0.548274	0.00025		2.70471	7.45557	1.46284	5e-05		2.65835	5.09413	0.938305	0.00025		11.0946	21.0209	0.92196	5e-05	Kinesin motor domain domain containing protein, expressed
LOC_Os03g39610	52.1123	194.469	1.89984	5e-05		16.9581	7.77803	-1.1245	5e-05		16.6666	8.45439	-0.979189	5e-05		37.6535	41.2743	0.13246	0.28015	chlorophyll A-B binding protein, putative, expressed
LOC_Os03g39710	7.72691	13.5675	0.812188	5e-05		32.15	14.246	-1.17427	5e-05		31.5982	23.4748	-0.428731	0.00135		15.9494	13.7767	-0.211269	0.12655	transporter family protein, putative, expressed
LOC_Os03g39830	7.9212	21.9492	1.47038	5e-05		7.31271	4.47846	-0.707403	0.0001		7.18715	3.7685	-0.931429	0.00025		4.50052	5.00664	0.153751	0.47315	expressed protein
LOC_Os03g39880	1.80041	2.663	0.564731	0.0044		0.485087	1.18407	1.28743	0.0008		0.476689	0.866529	0.8622	0.02545		1.07923	1.25829	0.221456	0.3827	expressed protein
LOC_Os03g39910	0.45972	1.07393	1.22407	0.0001		1.63578	2.69047	0.717879	0.00185		1.60769	2.91596	0.858975	0.0009		0.773594	0.970296	0.326848	0.2184	XH domain containing protein, expressed
LOC_Os03g39930	0.0434053	0.0693006	0.674997	1		1.71276	3.91591	1.19302	5e-05		1.68335	4.14398	1.29968	5e-05		0.105502	0.142415	0.432828	1	retrotransposon protein, putative, unclassified, expressed
LOC_Os03g39940	0.402425	0.452408	0.168905	1		1.0362	2.34726	1.17968	5e-05		1.01843	1.66361	0.707965	0.0158		0.318588	0.464578	0.544232	1	retrotransposon protein, putative, Ty3-gypsy subclass, expressed
LOC_Os03g40100	14.4602	8.9187	-0.697184	5e-05		14.298	9.63076	-0.570095	5e-05		14.0525	10.4077	-0.433176	0.00185		10.4531	5.06354	-1.04571	5e-05	ACT domain containing protein, expressed
LOC_Os03g40194	0.232551	0.398979	0.778764	1		3.54625	0.86247	-2.03975	5e-05		3.4854	1.83031	-0.929235	5e-05		0.657102	0.364614	-0.849747	0.00165	disease resistance RPP13-like protein 1, putative, expressed
LOC_Os03g40390	0.869488	0.688486	-0.336738	0.2376		0.751534	1.07815	0.520649	0.05455		0.73865	0.6611	-0.160022	0.6157		1.12164	0.407665	-1.46016	5e-05	expressed protein
LOC_Os03g40550	4.45691	5.18269	0.217656	0.13265		2.44862	2.42638	-0.0131659	0.9331		2.40653	2.22718	-0.111736	0.56425		1.70309	3.42301	1.00711	5e-05	kinase, pfkB family, putative, expressed
LOC_Os03g40670	5.56195	15.4147	1.47064	5e-05		4.96627	6.66989	0.425501	0.0028		4.88114	5.29793	0.11821	0.48275		7.99839	8.18365	0.0330354	0.8335	glycerophosphoryl diester phosphodiesterase family protein, putative, expressed
LOC_Os03g40770	29.0523	11.6448	-1.31896	5e-05		18.3454	12.4321	-0.561352	5e-05		18.0309	15.2233	-0.244183	0.08825		4.92764	3.45627	-0.511683	0.0238	expressed protein
LOC_Os03g40900	0	1.13485	inf	5e-05		0	0.0710251	inf	1		0	0	0	1		0	0	0	1	expressed protein
LOC_Os03g40930	7.49509	13.9703	0.898343	5e-05		3.55804	16.1251	2.18015	5e-05		3.49711	12.8256	1.87479	5e-05		5.72261	18.0182	1.65471	5e-05	expressed protein
LOC_Os03g41200	38.1032	28.9672	-0.395493	0.00105		27.0693	16.765	-0.691207	5e-05		26.6045	12.2723	-1.11626	5e-05		34.6329	36.0149	0.0564528	0.6545	retrotransposon protein, putative, unclassified, expressed
LOC_Os03g41330	1.70866	0.97669	-0.806889	0.00845		8.73124	4.00615	-1.12397	5e-05		8.58147	4.11527	-1.06024	5e-05		7.66166	6.62813	-0.209054	0.2354	DUF260 domain containing protein, putative, expressed
LOC_Os03g42130	21.5243	7.92518	-1.44145	5e-05		6.25606	7.25263	0.213249	0.12545		6.14886	5.61758	-0.130372	0.4481		22.8795	16.2794	-0.491008	0.0005	gibberellin 20 oxidase 2, putative, expressed
LOC_Os03g42600	110.264	75.3196	-0.549864	5e-05		80.5468	56.1156	-0.521426	5e-05		79.1637	81.1391	0.0355582	0.7913		48.9962	18.8167	-1.38066	5e-05	expressed protein
LOC_Os03g42630	5.05907	5.66101	0.162188	0.31865		20.0196	42.6148	1.08994	5e-05		19.6764	30.3674	0.626061	5e-05		8.81416	12.8632	0.54535	0.0004	No apical meristem protein, putative, expressed
LOC_Os03g42730	0.46154	0.326953	-0.497374	1		1.82593	0.768484	-1.24855	0.00035		1.79456	0.909119	-0.981092	0.00295		1.52009	0.431725	-1.81598	5e-05	expressed protein
LOC_Os03g42830	1.88197	1.8647	-0.0133005	0.9494		5.83074	2.54904	-1.19373	5e-05		5.73081	3.97917	-0.526272	0.00115		8.46415	3.20849	-1.39947	5e-05	MATE efflux family protein, putative, expressed
LOC_Os03g43010	2.24327	6.08214	1.43898	5e-05		5.76849	2.67106	-1.11078	5e-05		5.66979	4.75387	-0.254194	0.095		2.04296	0.833564	-1.29329	5e-05	expressed protein
LOC_Os03g43100	0	34.3324	inf	5e-05		0.0859733	3.66091	5.41217	0.1441		0.084489	47.9861	9.14964	0.14395		0.0177916	26.9366	10.5642	0.1971	expressed protein
LOC_Os03g43410	36.0767	27.5525	-0.388885	0.0017		20.9063	44.8857	1.10232	5e-05		20.5477	28.1286	0.453058	0.0011		37.732	24.6258	-0.615615	5e-05	OsIAA12 - Auxin-responsive Aux/IAA gene family member, expressed
LOC_Os03g43590	7.09631	4.19944	-0.756874	5e-05		10.6961	3.03567	-1.817	5e-05		10.5127	6.6518	-0.660315	5e-05		6.43518	5.96869	-0.108567	0.45825	LSTK-1-like kinase, putative, expressed
LOC_Os03g43650	8.35457	13.8964	0.734077	5e-05		18.0931	7.57965	-1.25524	5e-05		17.7825	9.7732	-0.863554	5e-05		30.6236	15.706	-0.963325	5e-05	uncharacterized protein At4g06744 precursor, putative, expressed
LOC_Os03g43720	20.8048	28.21	0.439291	0.0003		81.2839	36.2094	-1.1666	5e-05		79.8895	40.3684	-0.98478	5e-05		72.2269	78.2071	0.114762	0.3409	transporter family protein, putative, expressed
LOC_Os03g43750	0.51255	1.29562	1.33787	5e-05		0.140381	0.05041	-1.47757	1		0.137974	0.0137569	-3.32617	1		0.388382	0.214974	-0.853311	1	retrotransposon, putative, centromere-specific, expressed
LOC_Os03g43770	0.745576	0.841652	0.174868	0.583		5.59164	3.79103	-0.560682	0.0007		5.49579	4.36629	-0.33192	0.06065		13.6311	2.41301	-2.498	5e-05	OsFBX97 - F-box domain containing protein, expressed
LOC_Os03g43810	0.601427	1.4127	1.23199	0.00035		2.15575	2.91149	0.433566	0.02915		2.1188	2.67056	0.333896	0.1333		0.978137	1.49798	0.614913	0.02585	helix-loop-helix DNA-binding domain containing protein, expressed
LOC_Os03g43880	6.57048	4.13036	-0.66973	0.00015		48.6614	21.877	-1.15336	5e-05		47.8251	22.4141	-1.09336	5e-05		70.5053	67.5659	-0.061438	0.60205	PLA IIIA/PLP7, putative, expressed
LOC_Os03g43970	0.633024	1.22961	0.957872	0.0062		4.13103	1.38731	-1.57421	5e-05		4.06027	1.92996	-1.07301	5e-05		0.466849	0.651656	0.481156	0.20485	amino acid permease family protein, putative, expressed
LOC_Os03g44380	1.73195	7.15313	2.04618	5e-05		7.23581	1.98301	-1.86746	5e-05		7.11158	2.53782	-1.48658	5e-05		8.11306	0.94596	-3.1004	5e-05	9-cis-epoxycarotenoid dioxygenase 1, chloroplast precursor, putative, expressed
LOC_Os03g44636	0.493644	0.677128	0.45596	1		5.5614	36.385	2.70983	5e-05		5.46609	28.0847	2.3612	5e-05		8.59928	13.2815	0.627128	0.00315	zinc finger, C3HC4 type domain containing protein, expressed
LOC_Os03g44642	0.188615	0.138606	-0.444453	1		2.23972	8.06451	1.84827	5e-05		2.20173	4.97836	1.17703	0.0058		4.34044	8.51576	0.972292	0.00075	zinc finger, C3HC4 type domain containing protein, expressed
LOC_Os03g44740	1.45996	1.01564	-0.523546	0.02955		2.49601	2.30495	-0.11489	0.5142		2.45319	3.73124	0.604998	0.0022		1.73643	0.766788	-1.17922	5e-05	cytochrome P450, putative, expressed
LOC_Os03g44760	7.14778	8.71615	0.286194	0.02275		11.9395	23.9	1.00126	5e-05		11.7348	18.4082	0.649551	5e-05		8.9148	13.3827	0.586099	5e-05	SWI1, putative, expressed
LOC_Os03g44840	3.70935	3.89672	0.0710963	0.6588		2.21079	4.80985	1.12143	5e-05		2.17295	3.0173	0.473601	0.01505		3.4292	3.45864	0.0123351	0.94825	choline transporter-related, putative, expressed
LOC_Os03g45220	0	3.59643	inf	5e-05		0	0	0	1		0	0	0	1		0	0	0	1	expressed protein
LOC_Os03g45250	0.877017	0.568852	-0.624552	0.0593		0.353721	2.95543	3.06268	5e-05		0.347662	1.33164	1.93745	0.00015		2.84237	7.49829	1.39947	5e-05	2-aminoethanethiol dioxygenase, putative, expressed
LOC_Os03g45390	3.37814	2.9026	-0.218886	0.2183		20.2129	4.20121	-2.2664	5e-05		19.8659	7.27294	-1.44968	5e-05		16.5489	6.71365	-1.30157	5e-05	glucan endo-1,3-beta-glucosidase precursor, putative, expressed
LOC_Os03g45619	0.212429	0.809592	1.93021	0.0002		0.67952	0	inf	5e-05		0.667824	0.266284	-1.3265	0.00305		1.4327	0.104084	-3.78292	5e-05	cytochrome P450, putative, expressed
LOC_Os03g45730	10.0815	6.72596	-0.583897	5e-05		10.6941	26.4924	1.30876	5e-05		10.5105	19.8444	0.916899	5e-05		19.6958	21.4867	0.125558	0.31065	DNA-binding protein-like, putative, expressed
LOC_Os03g45779	3.33512	2.3691	-0.4934	0.01185		4.49264	5.82198	0.373946	0.0134		4.41541	5.94336	0.428731	0.01385		6.82975	2.91781	-1.22695	5e-05	expressed protein
LOC_Os03g45920	62.7012	203.899	1.70129	5e-05		29.989	67.6626	1.17393	5e-05		29.4743	40.1201	0.444869	0.00095		61.7909	119.232	0.948301	5e-05	tubulin/FtsZ domain containing protein, putative, expressed
LOC_Os03g45980	0.379136	0.333932	-0.18316	1		0.142862	0.185202	0.374479	1		0.140454	0.055006	-1.35243	1		0.78943	0.114752	-2.78229	0.0006	expressed protein
LOC_Os03g46040	0.192355	0.10645	-0.853588	1		0.24878	0.176207	-0.497598	1		0.244523	0.107974	-1.17928	1		1.67422	0.304957	-2.45681	5e-05	expressed protein
LOC_Os03g46090	5.23248	5.79258	0.14671	0.25565		3.187	13.8077	2.1152	5e-05		3.13232	8.38387	1.42039	5e-05		3.16434	8.75059	1.46748	5e-05	endonuclease/exonuclease/phosphatase family domain containing protein, expressed
LOC_Os03g46100	0	0.013199	inf	1		17.1212	0.971717	-4.13911	5e-05		16.827	2.59257	-2.69833	5e-05		0.833556	0.149523	-2.47891	5e-05	cupin domain containing protein, expressed
LOC_Os03g46200	1.79591	1.10967	-0.694577	0.0422		9.31876	2.68217	-1.79674	5e-05		9.1585	4.41376	-1.0531	5e-05		4.22986	1.53731	-1.4602	5e-05	acetyltransferase, GNAT family, putative, expressed
LOC_Os03g46570	8.57946	5.8107	-0.562175	0.00015		29.3311	20.8504	-0.492358	0.0001		28.8277	25.5824	-0.172306	0.2054		6.37917	2.30316	-1.46976	5e-05	protein binding protein, putative, expressed
LOC_Os03g46640	45.9923	48.4078	0.0738466	0.53915		8.96666	19.9211	1.15165	5e-05		8.81275	16.1408	0.873049	5e-05		21.5768	27.9388	0.372784	0.00815	deoxyuridine 5-triphosphate nucleotidohydrolase, putative, expressed
LOC_Os03g46860	16.6191	10.8021	-0.621527	5e-05		8.80295	6.12484	-0.523315	0.0001		8.65147	9.49785	0.134656	0.34115		21.9682	1.5133	-3.85965	5e-05	helix-loop-helix DNA-binding protein, putative, expressed
LOC_Os03g46930	41.3269	11.3999	-1.85805	5e-05		8.50084	7.07164	-0.265561	0.3917		8.35466	6.20496	-0.42916	0.21245		12.2828	9.04622	-0.441257	0.09485	expressed protein
LOC_Os03g47016	2.30604	6.34974	1.46128	0.00025		1.42093	1.25887	-0.174712	0.75915		1.39651	1.51368	0.116229	0.8214		2.66764	4.19159	0.651933	0.0627	homeobox protein knotted-1-like 10, putative, expressed
LOC_Os03g47022	3.75119	9.16902	1.28942	5e-05		1.56761	1.21468	-0.367982	0.4774		1.54063	1.84912	0.263318	0.5853		4.48739	4.71801	0.0723016	0.8019	homeobox protein rough sheath 1, putative, expressed
LOC_Os03g47280	2.03637	1.43133	-0.508642	0.15005		29.3598	23.8114	-0.302188	0.0234		28.8566	23.7065	-0.283617	0.05815		79.2218	24.523	-1.69176	5e-05	VQ domain containing protein, putative, expressed
LOC_Os03g47530	16.3908	6.26172	-1.38826	5e-05		20.6632	23.6904	0.19724	0.07825		20.3085	31.0741	0.61363	5e-05		160.454	102.116	-0.651952	5e-05	glycosyl transferase 8 domain containing protein, putative, expressed
LOC_Os03g47610	3.92043	9.37846	1.25834	5e-05		3.08603	4.0645	0.397324	0.0054		3.03318	3.35489	0.145432	0.38605		0.714437	1.15989	0.699107	0.00445	thiamine biosynthesis protein thiC, putative, expressed
LOC_Os03g47940	76.3593	163.694	1.10013	5e-05		56.2757	97.9032	0.798844	5e-05		55.3091	68.9241	0.317493	0.0126		24.9695	81.2829	1.70278	5e-05	GDSL-like lipase/acylhydrolase, putative, expressed
LOC_Os03g48040	6.08823	17.4567	1.51969	5e-05		4.76968	3.91126	-0.286258	0.1355		4.68779	4.66518	-0.00697365	0.98315		1.86477	4.35189	1.22264	5e-05	2Fe-2S iron-sulfur cluster binding domain containing protein, expressed
LOC_Os03g48050	1.81467	3.6763	1.01854	0.0001		0.792856	1.0509	0.406499	0.2427		0.77919	0.677716	-0.201295	0.61985		0.48057	0.801028	0.737106	0.0683	RNA methyltransferase, TrmH family protein, putative, expressed
LOC_Os03g48430	21.381	19.2574	-0.150911	0.2297		48.0546	17.9688	-1.41918	5e-05		47.2294	28.6764	-0.719819	5e-05		20.8315	12.8341	-0.698778	5e-05	1-aminocyclopropane-1-carboxylate oxidase homolog 4, putative, expressed
LOC_Os03g48540	11.1846	15.7931	0.49778	5e-05		19.9644	8.47411	-1.23629	5e-05		19.6221	12.4831	-0.652504	5e-05		10.5041	8.90352	-0.2385	0.0778	expressed protein
LOC_Os03g48560	3.23216	7.54599	1.22321	5e-05		3.40637	5.14773	0.595704	0.00045		3.3479	4.64495	0.472409	0.01415		10.7819	7.36595	-0.54967	0.00055	N-acetylglucosaminyltransferase, putative, expressed
LOC_Os03g48626	38.6784	114.988	1.57189	5e-05		20.0547	22.023	0.135065	0.27985		19.7107	19.3068	-0.0298706	0.8411		28.3585	22.6143	-0.326549	0.0218	expressed protein
LOC_Os03g49050	13.5848	18.1511	0.418059	0.0028		9.19296	8.77744	-0.0667291	0.6391		9.0351	10.5151	0.218853	0.1723		7.61234	15.4138	1.01781	5e-05	possible lysine decarboxylase domain containing protein, expressed
LOC_Os03g49350	7.38947	4.75817	-0.635063	5e-05		18.0726	7.16792	-1.33418	5e-05		17.7623	8.82729	-1.00877	5e-05		22.7485	7.04103	-1.69191	5e-05	lipozygenase protein, putative, expressed
LOC_Os03g49440	51.4892	84.3421	0.711984	5e-05		274.467	135.06	-1.02303	5e-05		269.755	147.112	-0.874734	5e-05		277.124	180.362	-0.619641	5e-05	phosphatase, putative, expressed
LOC_Os03g49480	2.29766	7.60675	1.72712	5e-05		3.56125	7.30242	1.03599	5e-05		3.50006	8.95689	1.35562	5e-05		2.51093	4.59064	0.870473	5e-05	elongation of fatty acids protein 2, putative, expressed
LOC_Os03g49524	0.63018	0.885718	0.491082	0.05145		0.201714	0.58635	1.53945	1		0.198256	0.542581	1.45247	1		0.392925	1.14037	1.53718	5e-05	anthocyanidin 3-O-glucosyltransferase, putative, expressed
LOC_Os03g49830	6.69422	4.339	-0.625553	5e-05		31.4513	29.3802	-0.0982785	0.3568		30.9114	25.3689	-0.285078	0.0264		23.8939	9.10864	-1.39133	5e-05	expressed protein
LOC_Os03g49940	5.00196	3.19976	-0.644533	0.0001		7.83104	10.6029	0.437184	0.00015		7.69671	10.9078	0.503041	0.0008		14.0449	5.40925	-1.37655	5e-05	integral membrane protein, putative, expressed
LOC_Os03g50040	11.8509	20.2772	0.774866	5e-05		5.03279	6.66467	0.405176	0.0091		4.94655	5.39286	0.124628	0.4835		2.44202	5.24365	1.1025	5e-05	phytanoyl-CoA dioxygenase, putative, expressed
LOC_Os03g50080	3.71057	7.7201	1.05698	5e-05		3.76633	2.64051	-0.512345	0.01165		3.70165	3.91575	0.0811172	0.697		1.20376	1.48864	0.30644	0.28415	peptidyl-prolyl cis-trans isomerase, FKBP-type, putative, expressed
LOC_Os03g50140	30.704	21.9401	-0.484854	0.00045		3.11507	5.69274	0.869856	5e-05		3.06167	4.68677	0.614277	0.01075		3.57531	11.0897	1.63308	5e-05	plastocyanin-like domain containing protein, putative, expressed
LOC_Os03g50210	2.3593	3.77652	0.678698	0.0337		7.87783	15.9094	1.01401	5e-05		7.74246	11.9791	0.629658	0.0011		48.106	68.5371	0.510667	0.3201	DUF292 domain containing protein, expressed
LOC_Os03g50310	3.91185	8.1665	1.06187	5e-05		9.95212	4.52498	-1.13709	5e-05		9.7814	8.96548	-0.12566	0.37865		4.62319	4.76789	0.0444631	0.78465	CCT/B-box zinc finger protein, putative, expressed
LOC_Os03g50420	7.11303	8.95051	0.331504	0.02505		1.11342	3.0582	1.45768	5e-05		1.09426	2.39987	1.133	0.00025		2.38477	4.5322	0.926359	5e-05	expressed protein
LOC_Os03g50490	12.5686	1.84081	-2.77142	5e-05		30.2633	41.0086	0.438358	5e-05		29.7438	40.1021	0.43109	0.00105		3.59036	3.83762	0.0960863	0.6111	glutamine synthetase, catalytic domain containing protein, expressed
LOC_Os03g50810	31.6146	53.2248	0.751507	5e-05		33.3528	76.7489	1.20234	5e-05		32.7801	49.4193	0.592255	5e-05		52.7446	85.4401	0.695891	5e-05	receptor protein kinase TMK1 precursor, putative, expressed
LOC_Os03g50880	15.2331	7.34598	-1.05219	5e-05		10.5381	8.68031	-0.279791	0.03055		10.3568	8.06563	-0.36072	0.0202		9.60335	9.31527	-0.0439398	0.78625	class I glutamine amidotransferase, putative, expressed
LOC_Os03g50960	259.97	94.54	-1.45935	5e-05		409.069	215.83	-0.92245	5e-05		402.044	325.915	-0.302861	0.0182		227.507	71.0053	-1.67991	5e-05	LTPL118 - Protease inhibitor/seed storage/LTP family protein precursor, expressed
LOC_Os03g51010	2.45382	1.38302	-0.827212	5e-05		9.05823	1.88001	-2.26849	5e-05		8.90272	2.95567	-1.59076	5e-05		4.68859	1.26337	-1.89188	5e-05	hydrolase, alpha/beta fold family domain containing protein, expressed
LOC_Os03g51150	14.0406	21.1484	0.590946	5e-05		6.64631	14.7968	1.15466	5e-05		6.53228	10.5508	0.6917	5e-05		10.5513	15.3159	0.537607	5e-05	expressed protein
LOC_Os03g51350	2.57524	1.50626	-0.773734	0.00525		6.00745	6.48901	0.111245	0.5195		5.90418	6.25203	0.0825883	0.666		7.44805	2.91867	-1.35155	5e-05	expressed protein
LOC_Os03g51479	0.36916	0.462521	0.325271	1		2.85624	0.951561	-1.58575	5e-05		2.80712	0.927478	-1.59771	5e-05		0.976449	0.774411	-0.334446	0.2917	maf, putative, expressed
LOC_Os03g51580	29.2447	26.9707	-0.116781	0.31655		95.3732	37.8562	-1.33305	5e-05		93.7364	51.4234	-0.866183	5e-05		28.3075	19.0293	-0.57296	5e-05	helix-loop-helix DNA-binding domain containing protein, expressed
LOC_Os03g51690	67.0703	33.463	-1.00311	5e-05		26.3697	39.2461	0.573667	5e-05		25.9173	30.8727	0.252413	0.1008		59.2164	61.5615	0.0560308	0.67515	Homeobox domain containing protein, expressed
LOC_Os03g51710	9.55988	4.30833	-1.14986	5e-05		11.9586	7.0768	-0.756883	5e-05		11.7533	8.93628	-0.39532	0.0132		10.9224	7.21471	-0.598281	0.00165	homeobox protein knotted-1, putative, expressed
LOC_Os03g51760	3.00683	3.54153	0.23613	0.1903		1.04641	1.55508	0.571548	0.02655		1.02854	1.72423	0.745356	0.0073		0.700856	1.40388	1.00224	0.00075	OsFBX109 - F-box domain containing protein, expressed
LOC_Os03g51910	28.6827	13.4987	-1.08736	5e-05		7.77669	11.9346	0.617918	5e-05		7.64341	10.5919	0.470668	0.0014		8.58538	11.9147	0.472791	0.0026	basic helix-loop-helix protein, putative, expressed
LOC_Os03g51920	2.53699	1.27356	-0.994254	5e-05		2.67493	1.04209	-1.36002	5e-05		2.6289	1.73545	-0.59915	0.00285		4.17178	0.854259	-2.28792	5e-05	peptidase, M50 family, putative, expressed
LOC_Os03g51960	1.80154	2.79849	0.63542	0.00925		7.24516	14.9646	1.04647	5e-05		7.12122	14.5719	1.03299	5e-05		7.85738	12.2476	0.640375	0.00015	expressed protein
LOC_Os03g51980	5.34545	9.39138	0.813027	5e-05		1.78944	4.51632	1.33564	5e-05		1.75876	3.69945	1.07275	0.0002		5.10113	8.45972	0.729793	0.00015	expressed protein
LOC_Os03g52010	2.00467	7.98669	1.99424	5e-05		2.97826	2.53985	-0.229723	0.1533		2.92718	3.3177	0.180668	0.3058		3.40685	2.24137	-0.604057	0.00185	lecithin cholesterol acyltransferase, putative, expressed
LOC_Os03g52070	3.15953	6.684	1.081	5e-05		1.07996	1.9564	0.857218	0.00025		1.06143	1.3423	0.338707	0.17935		1.00303	2.20546	1.13671	5e-05	OsSCP20 - Putative Serine Carboxypeptidase homologue, expressed
LOC_Os03g52130	6.5742	13.6099	1.04977	5e-05		2.91377	2.31501	-0.331865	0.2584		2.86368	1.91066	-0.583796	0.0786		2.61903	2.61284	-0.00341439	0.97545	expressed protein
LOC_Os03g52239	3.68085	7.86867	1.09608	5e-05		18.1766	17.6271	-0.0442878	0.674		17.8646	18.4498	0.0465008	0.70995		9.09256	14.7395	0.696931	5e-05	homeobox domain containing protein, expressed
LOC_Os03g52280	25.7667	12.214	-1.07697	5e-05		7.3712	6.78558	-0.119427	0.498		7.24455	7.27884	0.00681132	0.9665		8.14335	7.38686	-0.140661	0.4634	expressed protein
LOC_Os03g52380	11.5821	6.52594	-0.827639	0.0003		18.7171	10.7764	-0.796474	5e-05		18.3955	8.91511	-1.04503	5e-05		12.2658	7.8059	-0.652005	0.00225	PIII5 - Proteinase inhibitor II family protein precursor, expressed
LOC_Os03g52390	64.884	56.5634	-0.197993	0.1367		182.966	84.0323	-1.12256	5e-05		179.827	77.9696	-1.20563	5e-05		55.9893	29.3178	-0.933375	5e-05	PIII1 - Proteinase inhibitor II family protein precursor, expressed
LOC_Os03g52420	0.323555	0.25391	-0.349692	1		4.88544	5.30341	0.118433	0.57725		4.80159	6.12216	0.350528	0.12835		2.79943	1.09031	-1.36039	0.0006	expressed protein
LOC_Os03g52650	81.7238	91.9142	0.169532	0.12575		14.2412	33.0264	1.21355	5e-05		13.9967	22.636	0.693527	5e-05		29.8895	53.9125	0.85098	5e-05	syntaxin-related protein, putative, expressed
LOC_Os03g52680	21.6812	16.1769	-0.422509	0.00115		47.8143	83.8481	0.810334	5e-05		46.9937	96.7004	1.04105	5e-05		88.654	65.0836	-0.445893	0.00025	expressed protein
LOC_Os03g52860	219.801	63.9413	-1.78138	5e-05		97.6451	13.6468	-2.83898	5e-05		95.9686	26.255	-1.86997	5e-05		26.5135	14.95	-0.826576	5e-05	lipoxygenase, putative, expressed
LOC_Os03g52910	2.76566	2.54095	-0.122253	0.5519		11.4222	5.32074	-1.10214	5e-05		11.226	10.4492	-0.103449	0.47245		18.7636	18.6022	-0.0124645	0.93055	uncharacterized UPF0114 domain containing protein, expressed
LOC_Os03g52940	6.56353	5.95929	-0.13933	0.45155		10.8748	18.3334	0.753479	5e-05		10.6879	26.4393	1.3067	5e-05		20.2126	35.5354	0.814	5e-05	expressed protein
LOC_Os03g53010	0.0253196	0.122915	2.27934	1		5.22175	12.1491	1.21824	5e-05		5.1319	8.42122	0.714536	0.00075		1.10227	0.467309	-1.23803	0.01715	acyl-desaturase, chloroplast precursor, putative, expressed
LOC_Os03g53020	3.16221	3.22203	0.0270362	0.88705		34.9888	75.5152	1.10987	5e-05		34.3882	477.107	3.79433	5e-05		175.313	181.042	0.046387	0.70115	helix-loop-helix DNA-binding domain containing protein, expressed
LOC_Os03g53230	88.0102	45.5489	-0.950253	5e-05		130.167	117.015	-0.153668	0.1232		127.93	109.151	-0.229024	0.0737		117.433	45.1277	-1.37976	5e-05	bifunctional 3-phosphoadenosine 5-phosphosulfate synthetase, putative, expressed
LOC_Os03g53360	6.27068	23.353	1.89691	5e-05		11.5947	12.6937	0.130648	0.28155		11.3955	14.0777	0.304943	0.03		3.20584	7.28998	1.18521	5e-05	transferase family protein, putative, expressed
LOC_Os03g53750	7.62329	7.32784	-0.0570262	0.6734		15.1195	7.17805	-1.07474	5e-05		14.86	8.60297	-0.788531	5e-05		12.6521	6.59593	-0.939729	5e-05	nuclear prelamin A recognition factor, putative, expressed
LOC_Os03g53790	0.135038	0.783175	2.53597	0.0001		0.583267	0.463459	-0.331715	1		0.573196	0.698342	0.284905	0.34805		0.0509568	0.659484	3.69399	0.0032	periplasmic beta-glucosidase precursor, putative, expressed
LOC_Os03g53800	296.768	660.862	1.15501	5e-05		474.011	416.035	-0.188216	0.0719		465.874	542.874	0.220679	0.15955		653.867	567.607	-0.204105	0.18405	periplasmic beta-glucosidase precursor, putative, expressed
LOC_Os03g53860	112.205	194.841	0.79617	5e-05		303.824	92.9881	-1.70812	5e-05		298.608	179.029	-0.738065	5e-05		170.77	140.185	-0.284716	0.0246	periplasmic beta-glucosidase precursor, putative, expressed
LOC_Os03g53920	9.45688	11.0597	0.22587	0.0515		2.91678	5.16899	0.825505	5e-05		2.86673	4.33283	0.595903	5e-05		5.30822	10.6819	1.00887	5e-05	kinesin motor domain containing protein, putative, expressed
LOC_Os03g53930	4.29198	3.09972	-0.469507	0.0141		12.1404	38.7003	1.67252	5e-05		11.9325	21.3337	0.838244	5e-05		32.6694	30.5209	-0.0981427	0.45625	expressed protein
LOC_Os03g54000	12.438	12.0237	-0.0488753	0.685		14.6779	19.09	0.379169	0.00035		14.4258	13.5759	-0.0875979	0.5004		20.0795	7.20679	-1.4783	5e-05	oligopeptide transporter, putative, expressed
LOC_Os03g54040	3.51903	10.4811	1.57454	5e-05		1.4973	1.87744	0.326401	0.24905		1.47159	1.07225	-0.456733	0.1708		0.865946	2.04245	1.23795	0.0008	ribosomal protein L6, putative, expressed
LOC_Os03g54130	0.476725	2.09291	2.13428	5e-05		2.70784	2.1218	-0.351855	0.08075		2.66134	2.47041	-0.107402	0.6193		0.309146	0.301661	-0.0353592	1	cysteine protease 1 precursor, putative, expressed
LOC_Os03g54220	2.08932	3.16856	0.600797	5e-05		1.4163	3.20925	1.1801	5e-05		1.39203	2.4742	0.829775	5e-05		1.84498	2.516	0.447528	0.0066	expressed protein
LOC_Os03g55070	162.534	197.515	0.281221	0.0147		266.103	560.038	1.07354	5e-05		261.534	503.074	0.943771	5e-05		586.338	596.961	0.0259042	0.8618	UDP-glucose 6-dehydrogenase, putative, expressed
LOC_Os03g55080	2.16318	2.79849	0.371491	0.08265		8.41905	19.3384	1.19974	5e-05		8.27469	17.9007	1.11324	5e-05		7.31459	9.93967	0.442422	0.0071	WRKY3, expressed
LOC_Os03g55120	121.226	98.5427	-0.298884	0.0077		112.383	237.587	1.08003	5e-05		110.453	132.926	0.267182	0.03725		84.2744	123.114	0.546825	5e-05	plastocyanin-like domain containing protein, putative, expressed
LOC_Os03g55220	13.3877	5.809	-1.20454	5e-05		2.79691	1.83768	-0.605946	0.0033		2.74883	2.52415	-0.123021	0.5621		5.17698	2.10926	-1.29538	5e-05	bHelix-loop-helix transcription factor, putative, expressed
LOC_Os03g55410	2.81159	7.05123	1.32649	5e-05		6.1327	7.99935	0.38336	0.00745		6.02762	5.77586	-0.0615536	0.7199		4.45413	2.9901	-0.574951	0.0044	peroxidase precursor, putative, expressed
LOC_Os03g55420	18.2286	20.9272	0.199172	0.1092		33.5719	91.1288	1.44065	5e-05		32.9954	80.7993	1.29208	5e-05		109.74	84.699	-0.373671	0.00185	peroxidase precursor, putative, expressed
LOC_Os03g55430	9.57593	3.75054	-1.35231	5e-05		73.6161	60.3039	-0.287771	0.00845		72.3534	87.7065	0.277622	0.0319		42.5757	42.681	0.00356224	0.9776	expressed protein
LOC_Os03g55530	1.2571	2.52934	1.00866	5e-05		3.62933	2.04883	-0.8249	5e-05		3.56697	1.82557	-0.966354	5e-05		1.448	1.14936	-0.333222	0.13495	HLS, putative, expressed
LOC_Os03g55610	8.6303	5.21893	-0.725658	5e-05		4.11537	4.98031	0.275213	0.0615		4.0446	4.82869	0.255636	0.13785		6.38722	13.2186	1.04931	5e-05	dof zinc finger domain containing protein, putative, expressed
LOC_Os03g55660	0.866352	0.353949	-1.29141	0.0006		1.1646	1.23901	0.0893557	0.6937		1.14457	1.11075	-0.0432698	0.8611		0.938693	0.859548	-0.127075	0.6289	nucleoporin, putative, expressed
LOC_Os03g55776	30.7102	10.0006	-1.61863	5e-05		10.8928	8.53096	-0.352592	0.02315		10.705	8.12733	-0.397431	0.02825		204.121	159.724	-0.353848	0.00395	expressed protein
LOC_Os03g55800	45.5351	26.1209	-0.801775	5e-05		101.571	188.326	0.890747	5e-05		99.8266	114.393	0.196504	0.1208		287.307	141.61	-1.02067	5e-05	cytochrome P450, putative, expressed
LOC_Os03g55820	16.0089	12.2238	-0.389179	0.0037		24.7985	10.4069	-1.25271	5e-05		24.3726	13.6099	-0.840604	5e-05		19.6313	11.286	-0.798627	5e-05	thioredoxin, putative, expressed
LOC_Os03g55830	14.9829	19.1842	0.356604	0.0033		8.48457	17.9896	1.08425	5e-05		8.33892	12.4914	0.583007	5e-05		10.6673	17.1452	0.684609	5e-05	BTBN10 - Bric-a-Brac, Tramtrack, Broad Complex BTB domain with non-phototropic hypocotyl 3 NPH3 and coiled-coil domains, expressed
LOC_Os03g55870	9.22097	7.34589	-0.327982	0.02315		6.83045	5.57897	-0.291982	0.0351		6.71326	5.98616	-0.165381	0.29715		6.91563	3.3462	-1.04734	5e-05	membrane associated DUF588 domain containing protein, putative, expressed
LOC_Os03g55930	19.4037	51.0899	1.39671	5e-05		4.3633	5.58323	0.355681	0.0495		4.28826	5.65715	0.399685	0.04855		4.26063	10.705	1.32914	5e-05	ribosomal protein, putative, expressed
LOC_Os03g55980	3.57078	2.26866	-0.654397	0.02145		6.65064	1.38553	-2.26305	5e-05		6.53653	2.29423	-1.51052	5e-05		2.10057	0.806897	-1.38032	0.0022	expressed protein
LOC_Os03g56070	13.4539	16.1733	0.265588	0.03155		3.19127	6.88778	1.10991	5e-05		3.13663	4.69281	0.581236	0.0011		5.9534	11.6044	0.962886	5e-05	expressed protein
LOC_Os03g56140	0.445842	0.447154	0.0042395	1		1.90864	0.683936	-1.48062	5e-05		1.87591	0.908289	-1.04637	0.0021		0.339509	0.178266	-0.92942	1	homeobox protein rough sheath 1, putative, expressed
LOC_Os03g56160	0.295357	0.916409	1.63353	0.0001		0.130208	0.248433	0.932046	1		0.127968	0.146092	0.191096	1		0.934494	0.498503	-0.906584	0.0026	lectin-like receptor kinase 7, putative, expressed
LOC_Os03g56220	30.2974	31.0782	0.0367123	0.74715		39.4931	62.0624	0.652116	5e-05		38.8143	51.0741	0.396005	0.0022		85.1486	174.385	1.03422	5e-05	stress-induced protein, putative, expressed
LOC_Os03g56260	10.611	16.9919	0.679284	5e-05		5.7354	16.8051	1.55093	5e-05		5.63705	14.7291	1.38566	5e-05		8.01064	12.1561	0.60169	5e-05	kinesin motor domain containing protein, putative, expressed
LOC_Os03g56660	3.67665	3.60374	-0.0288966	0.9225		3.33874	7.99441	1.25969	5e-05		3.28153	6.0208	0.875585	5e-05		4.03488	4.81317	0.254459	0.24425	calmodulin binding protein, putative, expressed
LOC_Os03g56670	23.65	96.0793	2.02239	5e-05		3.74847	5.23428	0.481689	0.11985		3.68416	5.43126	0.559951	0.1062		11.9425	22.7842	0.931928	5e-05	photosystem I reaction center subunit III, chloroplast precursor, putative, expressed
LOC_Os03g56700	33.3497	27.4057	-0.283195	0.0322		2.21472	4.2689	0.946741	0.00105		2.17683	4.68034	1.10439	0.0005		7.96746	15.0888	0.921289	5e-05	expressed protein
LOC_Os03g57149	4.84727	12.2601	1.33872	5e-05		1.35503	1.55706	0.200503	0.45675		1.33173	1.342	0.0110827	0.97295		2.17729	2.63149	0.273346	0.2303	mTERF domain containing protein, expressed
LOC_Os03g57190	8.33421	18.2799	1.13314	5e-05		12.6158	18.0425	0.516165	5e-05		12.3993	12.5111	0.0129511	0.9271		2.01492	4.03143	1.00057	5e-05	TCP family transcription factor, putative, expressed
LOC_Os03g57220	3.15698	7.59342	1.2662	5e-05		18.6022	12.7463	-0.545402	5e-05		18.2828	13.7001	-0.416297	0.0017		8.04779	4.61716	-0.801586	5e-05	hydroxyacid oxidase 1, putative, expressed
LOC_Os03g57450	7.20099	6.63456	-0.118193	0.3495		7.76619	23.8924	1.62128	5e-05		7.63271	15.9952	1.06737	5e-05		17.0964	26.764	0.646604	5e-05	CAMK_CAMK_like.2 - CAMK includes calcium/calmodulin depedent protein kinases, expressed
LOC_Os03g57680	0.0642951	0.153614	1.25653	1		0.147921	0.578186	1.96671	1		0.145385	0.288741	0.989898	1		0.318205	0.642501	1.01374	0.00035	aldehyde oxidase, putative, expressed
LOC_Os03g57690	1.659	9.25988	2.48068	5e-05		8.36138	2.97334	-1.49166	5e-05		8.21763	3.5185	-1.22376	5e-05		4.36659	1.97974	-1.14119	5e-05	aldehyde oxidase, putative, expressed
LOC_Os03g57880	19.6008	20.5234	0.0663574	0.58525		15.1279	35.6541	1.23686	5e-05		14.8683	21.5009	0.532159	5e-05		54.7247	67.2364	0.297052	0.01545	glucan endo-1,3-beta-glucosidase precursor, putative, expressed
LOC_Os03g57900	8.9021	8.29851	-0.101294	0.53405		10.9428	19.9197	0.86421	5e-05		10.7552	26.4895	1.30039	5e-05		47.2186	28.0115	-0.753337	5e-05	zinc finger A20 and AN1 domain-containing stress-associated protein, putative, expressed
LOC_Os03g57950	3.9116	5.64042	0.528042	0.0007		1.92413	3.94785	1.03686	5e-05		1.89131	2.71969	0.524055	0.0156		1.92633	3.65118	0.922504	5e-05	type I inositol-1,4,5-trisphosphate 5-phosphatase, putative, expressed
LOC_Os03g58010	5.267	2.71017	-0.958597	5e-05		10.4513	5.25207	-0.992722	5e-05		10.2721	10.7075	0.0599011	0.7094		18.2493	2.85058	-2.67851	5e-05	acetyltransferase, GNAT family, putative, expressed
LOC_Os03g58100	2.60711	5.51597	1.08116	5e-05		4.94223	4.88915	-0.0155767	0.90735		4.85733	4.75798	-0.0298125	0.84635		3.34388	3.8738	0.212224	0.2307	pentatricopeptide, putative, expressed
LOC_Os03g58110	12.1953	29.8271	1.2903	5e-05		34.8728	74.1408	1.08817	5e-05		34.2741	53.7665	0.649589	5e-05		31.852	47.5314	0.577495	5e-05	uncharacterized protein At4g06744 precursor, putative, expressed
LOC_Os03g58230	61.2618	40.4049	-0.600458	5e-05		105.692	37.746	-1.48548	5e-05		103.877	34.9348	-1.57214	5e-05		47.3399	20.4217	-1.21296	5e-05	plant-specific domain TIGR01615 family protein, expressed
LOC_Os03g58290	0.200542	0.217788	0.119023	1		1.28818	28.5198	4.46856	5e-05		1.26619	18.7177	3.88583	5e-05		5.0019	5.07145	0.019921	0.90685	indole-3-glycerol phosphate lyase, chloroplast precursor, putative, expressed
LOC_Os03g58350	17.5904	38.6302	1.13494	5e-05		12.5875	18.3906	0.546975	5e-05		12.3712	10.6551	-0.215443	0.13995		4.51408	8.01846	0.828894	5e-05	OsIAA14 - Auxin-responsive Aux/IAA gene family member, expressed
LOC_Os03g58410	17.3152	13.4554	-0.363853	0.0205		82.7395	157.101	0.925042	5e-05		81.3178	184.222	1.1798	5e-05		19.9075	19.5826	-0.0237358	0.8814	prenylated rab acceptor, putative, expressed
LOC_Os03g58470	576.446	606.665	0.0737148	0.5331		274.061	424.953	0.632803	5e-05		269.359	543.112	1.01172	5e-05		216.559	390.793	0.851644	5e-05	retrotransposon protein, putative, Ty3-gypsy subclass, expressed
LOC_Os03g58570	0.176633	0.213462	0.273226	1		0.932505	0.301885	-1.62711	5e-05		0.916569	0.511881	-0.840436	0.00275		0.28959	0.284051	-0.0278645	1	WD domain, G-beta repeat domain containing protein, expressed
LOC_Os03g58580	2.03284	2.15348	0.0831734	0.6451		49.5381	8.3537	-2.56805	5e-05		48.6876	15.9223	-1.6125	5e-05		20.8191	5.39826	-1.94734	5e-05	nodulin, putative, expressed
LOC_Os03g58890	17.7906	8.92568	-0.995081	5e-05		3.36039	6.33068	0.913731	5e-05		3.30283	7.00629	1.08495	5e-05		10.8787	31.0486	1.51303	5e-05	oxidoreductase, putative, expressed
LOC_Os03g58900	6.34537	7.99129	0.332723	0.0112		4.12605	14.7525	1.83813	5e-05		4.05519	12.527	1.62721	5e-05		23.3185	22.752	-0.0354807	0.77645	galactosyltransferase family protein, putative, expressed
LOC_Os03g58940	8.4178	11.5969	0.46222	0.00145		16.3424	14.6763	-0.155127	0.21405		16.062	12.2273	-0.393542	0.00615		6.8273	1.68008	-2.02278	5e-05	LTPL83 - Protease inhibitor/seed storage/LTP family protein precursor, putative, expressed
LOC_Os03g59090	4.18971	8.61562	1.0401	5e-05		11.2551	12.7063	0.174959	0.2127		11.0624	13.1899	0.253768	0.1182		12.339	21.5426	0.803964	5e-05	retrotransposon protein, putative, unclassified, expressed
LOC_Os03g59110	0.837479	0.6238	-0.424971	0.1699		0.209589	0.496304	1.24366	1		0.206047	0.327349	0.667858	1		0.484931	1.1644	1.26374	0.00035	pheophorbide a oxygenase, chloroplast precursor, putative, expressed
LOC_Os03g59120	1.52671	0.622338	-1.29465	0.0003		0.918506	0.621171	-0.5643	0.0771		0.902745	1.22776	0.44364	0.12785		1.09623	0.490182	-1.16117	0.00095	pheophorbide a oxygenase, chloroplast precursor, putative, expressed
LOC_Os03g59190	0.0834301	0.155066	0.894246	1		0.0190246	0.0186398	-0.0294734	1		0.0186967	0.0840807	2.16899	1		0.0772592	0.533227	2.78697	5e-05	retrotransposon protein, putative, unclassified, expressed
LOC_Os03g59300	141.265	201.373	0.511461	5e-05		21.6133	64.4951	1.57727	5e-05		21.242	51.1346	1.26738	5e-05		68.7675	122.982	0.83865	5e-05	expressed protein
LOC_Os03g59320	1.92613	1.34189	-0.521436	0.0437		10.1384	2.48394	-2.02913	5e-05		9.96463	2.56355	-1.95867	5e-05		7.27819	2.62931	-1.46889	5e-05	expressed protein
LOC_Os03g59440	0.19865	0.0351977	-2.49668	1		5.1457	0.366654	-3.81088	5e-05		5.05734	0.586224	-3.10885	5e-05		0.428717	0.242724	-0.820711	1	dirigent, putative, expressed
LOC_Os03g59550	1.10851	2.78518	1.32915	0.0002		1.094	1.88567	0.785458	0.01565		1.07515	1.64723	0.615501	0.07405		1.22662	1.32743	0.113939	0.71405	RNA recognition motif containing protein, putative, expressed
LOC_Os03g59570	3.02127	1.08213	-1.48128	5e-05		6.19574	3.86856	-0.679482	5e-05		6.08935	5.63302	-0.112379	0.4597		2.66609	1.35939	-0.971771	5e-05	IPP transferase, putative, expressed
LOC_Os03g60080	129.513	85.5682	-0.597949	5e-05		901.537	426.349	-1.08035	5e-05		886.058	578.129	-0.616009	5e-05		710.291	640.776	-0.14859	0.2872	NAC domain-containing protein 67, putative, expressed
LOC_Os03g60100	30.6274	61.6932	1.01029	5e-05		4.36125	5.28481	0.277112	0.13525		4.28636	5.05703	0.238535	0.25285		6.49007	14.9647	1.20525	5e-05	50S ribosomal protein L17, putative, expressed
LOC_Os03g60210	0.405005	0.507736	0.32614	1		2.70586	6.96132	1.36328	5e-05		2.65939	5.73	1.10744	0.0001		6.86112	14.5003	1.07957	5e-05	DUF567 domain containing protein, putative, expressed
LOC_Os03g60220	8.46354	5.90053	-0.520416	0.0031		21.2423	43.3026	1.02752	5e-05		20.8775	43.6666	1.06458	5e-05		18.2912	30.4574	0.735645	5e-05	DUF567 domain containing protein, putative, expressed
LOC_Os03g60300	3.86147	2.99589	-0.366164	0.03875		3.54802	2.65862	-0.416339	0.0188		3.48699	3.53388	0.019272	0.91635		4.60874	2.26542	-1.02459	5e-05	expressed protein
LOC_Os03g60560	2.52033	0.70999	-1.82774	0.00015		7.0928	10.4355	0.557066	0.0005		6.97113	10.9419	0.650397	0.0003		72.6016	57.5048	-0.336317	0.00905	ZOS3-21 - C2H2 zinc finger protein, expressed
LOC_Os03g60570	8.38762	0.996674	-3.07307	5e-05		3.42737	16.064	2.22866	5e-05		3.36883	10.7978	1.68042	5e-05		165.822	174.989	0.0776331	0.52175	ZOS3-22 - C2H2 zinc finger protein, expressed
LOC_Os03g60730	1.64479	1.39414	-0.238522	0.19995		3.54759	1.68008	-1.07831	5e-05		3.48674	2.13464	-0.707885	0.0001		1.31503	1.14177	-0.203822	0.3294	transposon protein, putative, unclassified, expressed
LOC_Os03g60810	1.41344	2.03008	0.522324	0.09165		1.78152	3.70638	1.0569	0.0006		1.75087	4.02223	1.19992	0.0008		2.46506	3.17966	0.367248	0.3295	lectin-like receptor kinase, putative, expressed
LOC_Os03g60850	7.11639	12.1755	0.774764	5e-05		56.5431	19.1176	-1.56445	5e-05		55.5721	27.1595	-1.0329	5e-05		37.0069	17.8898	-1.04866	5e-05	peptide transporter PTR2, putative, expressed
LOC_Os03g60880	15.1641	14.8663	-0.0286076	0.8149		11.7963	58.4426	2.30869	5e-05		11.594	48.3349	2.05969	5e-05		24.6116	50.1172	1.02597	5e-05	nucleobase-ascorbate transporter, putative, expressed
LOC_Os03g60950	338.59	152.767	-1.14821	5e-05		114.063	106.385	-0.100526	0.37615		112.103	102.659	-0.126969	0.351		69.6523	81.1549	0.220508	0.1209	expressed protein
LOC_Os03g61019	166.623	81.6565	-1.02895	5e-05		37.3373	39.7997	0.092137	0.4683		36.6957	34.0979	-0.105929	0.4691		43.7651	55.175	0.334234	0.01765	mitochondrial import inner membrane translocase subunit Tim, putative, expressed
LOC_Os03g61150	231.318	248.068	0.100855	0.3662		746.208	323.131	-1.20746	5e-05		733.396	513.791	-0.513411	0.00015		142.416	139.245	-0.0324858	0.7844	expressed protein
LOC_Os03g61160	3.16669	3.05448	-0.052047	0.79635		69.8358	30.1921	-1.20979	5e-05		68.6371	30.6785	-1.16176	5e-05		2.96203	3.76819	0.347287	0.09355	expressed protein
LOC_Os03g61220	14.5512	34.6353	1.25111	5e-05		17.4035	13.1699	-0.402135	0.00045		17.1048	12.2028	-0.487191	0.00035		9.32913	10.9807	0.235153	0.07825	DEAD-box ATP-dependent RNA helicase 3, putative, expressed
LOC_Os03g61360	5.85622	12.0528	1.04133	5e-05		32.4614	16.7721	-0.952665	5e-05		31.9045	16.5154	-0.949945	5e-05		7.15597	6.74483	-0.0853651	0.61615	hydrolase, alpha/beta fold family domain containing protein, expressed
LOC_Os03g61500	41.5091	19.2069	-1.1118	5e-05		65.7849	31.8384	-1.04699	5e-05		64.6556	34.625	-0.900963	5e-05		155.563	40.0715	-1.95685	5e-05	uncharacterized Cys-rich domain containing protein, putative, expressed
LOC_Os03g61510	0.658341	0.586391	-0.166971	1		0.453993	0.445735	-0.0264841	1		0.446241	0.546209	0.29163	1		3.39496	1.34032	-1.34082	0.0001	pectinesterase inhibitor domain containing protein, expressed
LOC_Os03g61590	9.88733	6.99897	-0.49844	0.021		6.78049	10.4842	0.628755	0.00475		6.66459	13.5554	1.02428	5e-05		4.3394	3.45403	-0.329215	0.25595	expressed protein
LOC_Os03g61670	5.67864	7.29691	0.361739	0.0099		1.1878	2.63885	1.15162	5e-05		1.16734	1.81213	0.634464	0.0066		6.07104	4.76651	-0.34901	0.0316	calreticulin precursor, putative, expressed
LOC_Os03g61700	1.20797	1.45783	0.271248	0.17985		0.616762	1.31514	1.09243	5e-05		0.606214	1.07845	0.831059	0.00465		1.07697	1.35161	0.327702	0.14585	expressed protein
LOC_Os03g61720	0.246624	1.9993	3.01911	5e-05		0.177494	0.0870053	-1.0286	1		0.174435	0.199379	0.192825	1		0.0923491	0.108212	0.22869	1	glycerol-3-phosphate acyltransferase, putative, expressed
LOC_Os03g61740	2.34251	6.52214	1.47729	5e-05		5.54161	5.84406	0.0766669	0.5947		5.44638	6.74189	0.307855	0.05845		1.701	1.93846	0.18853	0.4256	sex determination protein tasselseed-2, putative, expressed
LOC_Os03g61810	61.7383	28.9843	-1.09089	5e-05		63.4229	54.4766	-0.219368	0.04375		62.3348	60.657	-0.0393626	0.76295		30.8572	32.9015	0.0925437	0.5078	tRNA-specific adenosine deaminase, putative, expressed
LOC_Os03g61910	4.83478	0.839768	-2.52539	5e-05		15.2864	9.42018	-0.698423	5e-05		15.0241	10.8218	-0.473343	0.00155		9.69676	4.88009	-0.990594	5e-05	retrotransposon protein, putative, unclassified, expressed
LOC_Os03g62010	9.94792	15.9042	0.676938	5e-05		4.08441	8.31258	1.02517	5e-05		4.01405	5.49583	0.453279	0.0283		7.22327	17.5045	1.277	5e-05	harpin-induced protein 1 domain containing protein, expressed
LOC_Os03g62090	25.1938	40.7356	0.69322	5e-05		26.5353	66.6715	1.32916	5e-05		26.0795	51.3972	0.97877	5e-05		54.1157	46.9966	-0.20349	0.09705	CESA5 - cellulose synthase, expressed
LOC_Os03g62200	8.35942	9.25202	0.146365	0.2711		16.7836	6.54662	-1.35823	5e-05		16.4954	7.319	-1.17234	5e-05		8.81839	6.0769	-0.537179	0.00055	ammonium transporter protein, putative, expressed
LOC_Os03g62270	5.86306	5.83105	-0.0078984	0.95345		48.6526	16.5073	-1.55941	5e-05		47.8169	19.7349	-1.27677	5e-05		13.6585	7.7463	-0.818219	5e-05	MATE efflux family protein, putative, expressed
LOC_Os03g62388	1.65986	3.32085	1.00049	5e-05		2.16338	2.01507	-0.102459	0.5719		2.12626	1.60802	-0.403034	0.05845		2.51092	2.90321	0.209436	0.2702	expressed protein
LOC_Os03g62590	0.133421	0.142833	0.0983497	1		1.1983	0.298014	-2.00754	5e-05		1.17762	0.126942	-3.21364	0.0011		0.0913351	0.0146496	-2.64031	1	oxidoreductase, short chain dehydrogenase/reductase family domain containing protein, expressed
LOC_Os03g62630	20.8442	56.157	1.42982	5e-05		15.0109	9.15182	-0.713881	5e-05		14.7532	10.123	-0.543398	0.0004		5.64043	8.8847	0.655519	0.0004	ribosomal protein S6, putative, expressed
LOC_Os03g62690	0.472919	1.05976	1.16408	5e-05		0.776661	0.825916	0.0887106	0.6489		0.763344	0.913455	0.259	0.22215		0.432943	0.538711	0.315335	0.2037	pentatricopeptide, putative, expressed
LOC_Os03g62740	19.6235	41.563	1.08272	5e-05		1.05206	5.55941	2.40172	0.00135		1.03407	2.41921	1.22621	0.07755		12.5452	17.1317	0.449531	0.0949	GDSL-like lipase/acylhydrolase, putative, expressed
LOC_Os03g63060	31.4658	15.3192	-1.03844	5e-05		3.10922	5.95643	0.937896	5e-05		3.05591	4.54994	0.574248	0.00105		9.56223	9.52603	-0.00547163	0.9701	P21-Rho-binding domain containing protein, putative, expressed
LOC_Os03g63200	0.951371	1.151	0.274808	0.12815		2.76516	3.89754	0.4952	0.0002		2.71765	4.52102	0.73429	5e-05		3.32248	7.43902	1.16285	5e-05	powdery mildew resistance protein PM3b, putative, expressed
LOC_Os03g63270	14.8982	13.1818	-0.176592	0.15325		18.2439	37.2639	1.03037	5e-05		17.9308	26.6879	0.573745	5e-05		56.2727	26.8936	-1.06517	5e-05	regulatory protein, putative, expressed
LOC_Os03g63390	14.6289	18.9446	0.372969	0.01155		245.003	71.2534	-1.78177	5e-05		240.798	89.2339	-1.43216	5e-05		50.7841	18.7737	-1.43566	5e-05	plastocyanin-like domain containing protein, putative, expressed
LOC_Os03g63510	10.4831	4.57405	-1.19652	5e-05		4.80235	4.36108	-0.139053	0.2778		4.72	4.33723	-0.122015	0.4137		4.95311	3.32987	-0.572868	0.0009	pentatricopeptide, putative, expressed
LOC_Os03g63580	0.946141	1.57099	0.731544	0.0048		1.66189	0.905273	-0.876398	0.00165		1.63334	0.619139	-1.39949	0.00015		1.24632	0.972846	-0.357386	0.184	phosphoesterase family protein, putative, expressed
LOC_Os03g63970	27.9053	12.6267	-1.14406	5e-05		11.2648	5.91769	-0.928717	5e-05		11.0714	7.79734	-0.505786	0.0009		19.4459	6.87712	-1.49959	5e-05	gibberellin 20 oxidase 1, putative, expressed
LOC_Os03g64020	6.93301	14.8949	1.10326	5e-05		2.0719	1.8139	-0.191866	0.3641		2.03642	1.47641	-0.463945	0.0593		4.64535	4.2299	-0.135164	0.45275	expressed protein
LOC_Os03g64170	19.4884	86.6188	2.15206	5e-05		10.3189	24.644	1.25595	5e-05		10.1415	18.3133	0.852615	5e-05		25.9864	29.063	0.161429	0.201	GDSL-like lipase/acylhydrolase, putative, expressed
LOC_Os03g64260	1.27418	0.479352	-1.41041	0.00615		32.5652	19.0695	-0.772063	5e-05		32.0058	22.6183	-0.500839	0.0003		94.161	25.4336	-1.88839	5e-05	AP2 domain containing protein, expressed
LOC_Os03g64280	1.29481	2.61227	1.01257	0.00015		4.23189	6.14849	0.53893	0.00095		4.15932	5.55173	0.41659	0.02565		4.08137	3.16536	-0.366686	0.07035	1-aminocyclopropane-1-carboxylate oxidase homolog 1, putative, expressed
LOC_Os03g64340	8.70064	9.27478	0.0921909	0.5279		3.22912	2.60519	-0.309749	0.13595		3.17352	0.996177	-1.67161	5e-05		3.02028	3.14683	0.0592177	0.7873	heavy metal-associated domain containing protein, expressed
LOC_Os04g01160	41.6818	36.7521	-0.18159	0.102		100.985	46.3174	-1.12452	5e-05		99.2513	69.853	-0.506765	0.0001		52.2163	48.0993	-0.118484	0.3251	zinc finger family protein, putative, expressed
LOC_Os04g01310	0.652273	0.515969	-0.338191	0.20175		2.43568	0.844873	-1.52752	5e-05		2.39381	0.957382	-1.32214	5e-05		1.52253	0.503363	-1.5968	5e-05	serine/threonine-protein kinase receptor precursor, putative, expressed
LOC_Os04g01320	1.43515	2.00946	0.485611	0.0085		3.02755	6.84218	1.1763	5e-05		2.97557	5.46822	0.877905	5e-05		6.78221	8.01241	0.24048	0.0863	serine/threonine-protein kinase receptor precursor, putative, expressed
LOC_Os04g01354	0.144179	0.0652138	-1.14461	1		0.247607	0.833221	1.75065	0.00065		0.243341	0.282734	0.216468	1		0.122489	0.138488	0.177114	1	chalcone synthase, putative, expressed
LOC_Os04g01470	1.90804	1.52334	-0.324855	0.16165		2.47791	5.23127	1.07804	5e-05		2.43543	2.50922	0.0430631	0.8474		0.756782	0.61613	-0.296643	0.3808	O-methyltransferase, putative, expressed
LOC_Os04g01540	8.58746	24.5953	1.51808	5e-05		8.08106	5.23855	-0.625376	5e-05		7.94231	5.67774	-0.484242	0.0071		6.16291	8.02034	0.380053	0.03645	expressed protein
LOC_Os04g01690	284.218	88.2504	-1.68732	5e-05		21.6819	2.54316	-3.09179	5e-05		21.3097	6.51686	-1.70926	5e-05		10.3184	7.85835	-0.392918	0.007	pyridoxal-dependent decarboxylase protein, putative, expressed
LOC_Os04g01910	0.427427	0.145689	-1.55278	1		1.56293	1.04239	-0.584362	0.0381		1.53603	1.28788	-0.254212	0.37		1.87407	0.301392	-2.63647	5e-05	legume lectins beta domain containing protein, putative, expressed
LOC_Os04g01950	2.71469	1.03961	-1.38474	5e-05		10.4147	3.17876	-1.71209	5e-05		10.2357	7.24929	-0.497705	0.0024		21.1498	11.9844	-0.81948	5e-05	legume lectins beta domain containing protein, putative, expressed
LOC_Os04g01960	21.9781	25.5767	0.218763	0.093		7.26948	3.61539	-1.0077	5e-05		7.14474	3.39369	-1.07403	5e-05		11.5719	6.28006	-0.881777	5e-05	expressed protein
LOC_Os04g01980	4.37367	4.64681	0.0873943	0.6463		8.64359	9.3257	0.10958	0.43285		8.49502	9.62304	0.179875	0.2694		11.7121	5.44308	-1.10551	5e-05	receptor protein kinase, putative, expressed
LOC_Os04g02050	8.6894	6.6762	-0.38023	0.01285		10.5198	6.44722	-0.706353	5e-05		10.3389	6.98011	-0.566764	0.0002		13.0555	5.20224	-1.32745	5e-05	bifunctional 3-phosphoadenosine 5-phosphosulfate synthetase, putative, expressed
LOC_Os04g02060	16.7007	7.78695	-1.10078	5e-05		5.44949	2.63868	-1.0463	0.0014		5.35609	1.66332	-1.68712	0.00025		9.75327	4.16163	-1.22874	0.0001	expressed protein
LOC_Os04g02120	2.57578	1.31005	-0.975391	5e-05		2.04145	1.53055	-0.415544	0.0243		2.00647	1.81868	-0.141767	0.48365		2.10454	0.805804	-1.385	5e-05	expressed protein
LOC_Os04g02530	20.7142	35.748	0.787246	5e-05		48.1051	86.1776	0.841124	5e-05		47.28	77.3204	0.70962	5e-05		15.569	47.687	1.61492	5e-05	expressed protein
LOC_Os04g02550	1.06575	2.18829	1.03793	5e-05		0.435028	0.814728	0.905211	0.00745		0.427551	0.702504	0.716408	0.0428		1.12814	1.63677	0.536912	0.02285	expressed protein
LOC_Os04g02620	0.989684	3.81674	1.9473	5e-05		0.771714	1.37462	0.832896	0.00265		0.758441	0.782268	0.0446269	0.88195		0.603514	1.77547	1.55674	5e-05	oxidoreductase, short chain dehydrogenase/reductase family, putative, expressed
LOC_Os04g02880	0.545763	3.08982	2.50118	5e-05		2.48087	1.38026	-0.845908	0.0095		2.4382	1.52361	-0.678321	0.04385		0.390264	0.310278	-0.330887	1	expressed protein
LOC_Os04g02920	0.283216	1.36716	2.2712	5e-05		0.383165	1.03783	1.43754	5e-05		0.376583	0.851611	1.17723	0.00055		1.08377	2.05059	0.919978	5e-05	leucine-rich repeat family protein, putative, expressed
LOC_Os04g03050	20.7702	5.69641	-1.86639	5e-05		1.16912	0.784113	-0.57629	0.01435		1.14908	0.652286	-0.816903	0.00295		41.3998	6.4142	-2.69028	5e-05	OsSub34 - Putative Subtilisin homologue, expressed
LOC_Os04g03164	16.19	15.4272	-0.0696329	0.6805		18.6227	13.6111	-0.452276	0.00475		18.3038	9.12088	-1.0049	5e-05		8.03598	5.22527	-0.620969	0.00905	expressed protein
LOC_Os04g03740	3.02601	6.42888	1.08715	5e-05		10.0311	6.93038	-0.533475	0.00015		9.85924	8.83959	-0.157496	0.29915		3.14128	4.08743	0.379844	0.0672	expressed protein
LOC_Os04g03920	1.04724	2.727	1.38072	5e-05		5.92863	15.5845	1.39435	5e-05		5.82675	12.2635	1.0736	5e-05		14.6343	24.4743	0.741911	5e-05	expressed protein
LOC_Os04g05070	45.3496	29.9367	-0.599175	5e-05		10.1928	19.4183	0.929871	5e-05		10.0179	22.1109	1.14218	5e-05		6.89358	5.18024	-0.412235	0.0304	expressed protein
LOC_Os04g05650	5.98352	10.3061	0.784437	0.0006		7.47564	3.77014	-0.987581	0.0001		7.34783	3.5285	-1.05826	0.0005		3.14097	7.21432	1.19965	0.0001	expressed protein
LOC_Os04g05700	0.165783	0.826136	2.31709	5e-05		0.132578	0.278761	1.07219	1		0.130301	0.397082	1.60759	1		0.222044	0.415115	0.902666	1	expressed protein
LOC_Os04g06900	0.158352	6.59496	5.38016	5e-05		0.0101005	5.35927	9.05147	0.15675		0.00992389	3.99801	8.65416	0.15505		0.291031	14.011	5.58924	5e-05	expressed protein
LOC_Os04g06910	1.90034	1.46702	-0.373373	0.07185		1.4821	3.2719	1.14248	5e-05		1.4567	2.67043	0.874364	0.0001		2.16304	3.64736	0.753789	0.0003	expressed protein
LOC_Os04g08080	0.0628386	0.0789947	0.330103	1		0.234988	0.653597	1.47582	0.0005		0.230955	0.430075	0.896978	1		0.189884	0.449866	1.24437	1	expressed protein
LOC_Os04g08280	1.77694	7.67158	2.11013	5e-05		0.689971	0.857866	0.314217	0.3783		0.678215	1.20076	0.824138	0.0266		0.99789	1.39648	0.484844	0.108	retrotransposon protein, putative, Ty3-gypsy subclass, expressed
LOC_Os04g08450	52.1334	40.4131	-0.367383	0.0018		13.0185	18.1288	0.477716	0.0001		12.795	16.1766	0.338322	0.01805		11.2804	24.2839	1.10618	5e-05	expressed protein
LOC_Os04g08550	0.618756	1.69984	1.45796	0.0001		0.48766	0.255926	-0.930149	1		0.479355	0.447237	-0.100053	1		0.315672	0.244929	-0.366063	1	oxidoreductase, aldo/keto reductase family protein, putative, expressed
LOC_Os04g09390	17.3543	8.00855	-1.11568	5e-05		22.5356	10.82	-1.0585	5e-05		22.1491	24.2091	0.128303	0.36165		34.5732	18.9266	-0.869244	5e-05	HEV3 - Hevein family protein precursor, expressed
LOC_Os04g09570	3.01151	3.60908	0.261142	0.30885		25.2971	12.403	-1.02829	5e-05		24.8625	22.9087	-0.118072	0.44535		4.96601	4.7198	-0.0733617	0.74685	expressed protein
LOC_Os04g09580	0.29569	0.651905	1.14057	0.00075		0.855231	0.591421	-0.532127	0.1071		0.840573	0.483015	-0.799304	0.0583		0.475377	0.653432	0.458966	0.0856	expressed protein
LOC_Os04g09590	0.265254	0.671079	1.33911	1		0.453206	1.3478	1.57237	0.00055		0.445418	1.40424	1.65656	0.0005		0.407558	1.04137	1.35341	0.0017	transferase family protein, putative, expressed
LOC_Os04g09604	1.87166	5.16399	1.46417	5e-05		8.31437	7.96596	-0.0617586	0.6286		8.17151	8.94974	0.131243	0.3656		5.18398	5.48463	0.0813325	0.64505	O-methyltransferase, putative, expressed
LOC_Os04g09800	1.15206	2.60323	1.17608	5e-05		0.262361	1.03789	1.98403	5e-05		0.257884	0.729859	1.5009	5e-05		0.660172	1.22456	0.891354	0.00015	SWI/SNF-related matrix-associated actin-dependent regulator of chromatin subfamily A, putative, expressed
LOC_Os04g09900	0.703799	0.452284	-0.637936	0.05315		1.41839	3.13577	1.14457	5e-05		1.3941	1.58783	0.187726	0.379		1.07068	1.21394	0.181175	0.43665	ent-kaurene synthase, chloroplast precursor, putative, expressed
LOC_Os04g10060	0.506044	0.191359	-1.40299	1		1.1168	2.44604	1.13108	5e-05		1.09765	1.38558	0.336068	0.13045		0.369384	0.565588	0.614631	0.0411	ent-kaurene synthase, chloroplast precursor, putative, expressed
LOC_Os04g10350	33.63	12.8124	-1.3922	5e-05		64.0636	44.2855	-0.53267	5e-05		62.9633	42.1197	-0.580016	5e-05		84.0377	34.95	-1.26574	5e-05	1-aminocyclopropane-1-carboxylate oxidase homolog 2, putative, expressed
LOC_Os04g10650	3.27034	3.39862	0.0555083	0.7293		0.572563	0.95421	0.736873	0.01035		0.562744	0.971562	0.787827	0.0116		0.497578	1.21914	1.29287	0.0001	CDT1A - Putative DNA replication initiation protein, expressed
LOC_Os04g10940	9.94	3.98188	-1.3198	5e-05		13.3916	8.39282	-0.6741	0.00065		13.1622	4.96086	-1.40773	5e-05		4.14914	9.37744	1.17638	5e-05	expressed protein
LOC_Os04g11030	12.509	2.87799	-2.11983	5e-05		23.6277	14.5303	-0.701414	5e-05		23.2214	15.3747	-0.594901	0.0002		9.74211	5.28704	-0.881773	0.00025	expressed protein
LOC_Os04g11120	19.0452	6.1952	-1.62021	0.00025		17.0053	17.174	0.0142456	0.97075		16.7125	19.2998	0.20766	0.4815		5.71395	4.57762	-0.319889	0.44885	expressed protein
LOC_Os04g11400	109.384	44.6783	-1.29176	5e-05		80.9801	95.2362	0.233943	0.03055		79.5885	65.1488	-0.288822	0.02665		21.1703	34.0992	0.687696	5e-05	expressed protein
LOC_Os04g12010	0.937115	3.40603	1.86179	5e-05		3.99932	2.80726	-0.510595	0.0024		3.93051	2.73147	-0.525037	0.0041		2.20827	1.80617	-0.289986	0.17575	glycosyltransferase, putative, expressed
LOC_Os04g12080	4.47778	1.95609	-1.19481	5e-05		3.36381	2.95679	-0.186063	0.23575		3.30612	2.99134	-0.144349	0.41995		3.47078	3.08026	-0.172205	0.3404	TKL_IRAK_DUF26-lc.7 - DUF26 kinases have homology to DUF26 containing loci, expressed
LOC_Os04g12600	0.996994	0.307173	-1.69853	5e-05		0.461959	0.366128	-0.335416	1		0.454021	0.501203	0.142637	1		1.01192	0.675689	-0.58266	0.0253	receptor-like protein kinase, putative, expressed
LOC_Os04g12744	2.15123	2.16825	0.0113649	0.95075		5.1347	2.59318	-0.98556	5e-05		5.04654	4.11297	-0.295116	0.0482		6.07207	2.99146	-1.02134	5e-05	expressed protein
LOC_Os04g13140	38.0279	17.9107	-1.08624	5e-05		6.95169	8.16092	0.231368	0.0879		6.83267	6.77531	-0.0121624	0.9404		32.902	21.4251	-0.618875	5e-05	vignain precursor, putative, expressed
LOC_Os04g15800	25.9585	27.1614	0.065351	0.5853		2.71181	7.78641	1.5217	5e-05		2.66519	5.97899	1.16566	5e-05		7.25839	14.898	1.03739	5e-05	expressed protein
LOC_Os04g15920	11.8707	7.32344	-0.696817	5e-05		5.62658	12.4108	1.14127	5e-05		5.52986	9.57932	0.79268	5e-05		17.896	11.1812	-0.678562	5e-05	dehydrogenase, putative, expressed
LOC_Os04g16680	4.58331	15.2863	1.73778	5e-05		1.42092	1.3481	-0.0759004	0.743		1.39658	1.36227	-0.0358896	0.8916		2.98387	4.99697	0.743871	0.00025	fructose-1,6-bisphosphatase, putative, expressed
LOC_Os04g16722	0	6.96012	inf	5e-05		0	0	0	1		0	0	0	1		28.396	42.0126	0.565134	0.2815	uncharacterized protein ycf68, putative, expressed
LOC_Os04g17650	0.53883	1.09358	1.02116	0.0003		0.188238	0.535994	1.50966	1		0.185041	0.0566625	-1.70738	1		0.452353	1.17538	1.37761	5e-05	sucrose synthase, putative, expressed
LOC_Os04g19960	3.50543	1.64376	-1.09259	0.00015		0.485994	0.795737	0.711355	0.1266		0.477576	1.26946	1.41042	0.00755		1.35807	1.19926	-0.179419	0.5812	retrotransposon protein, putative, unclassified, expressed
LOC_Os04g20164	9.32581	20.201	1.11513	5e-05		14.5727	19.7893	0.441455	5e-05		14.3225	17.4373	0.283891	0.0293		21.6674	29.6894	0.454416	0.0001	amine oxidase precursor, putative, expressed
LOC_Os04g20330	4.06529	4.66056	0.197145	0.19975		0.816785	2.39897	1.55439	5e-05		0.802785	1.90462	1.24641	5e-05		5.62895	6.28847	0.159842	0.3022	UDP-glucoronosyl/UDP-glucosyl transferase, putative, expressed
LOC_Os04g20400	4.11139	7.81662	0.926919	5e-05		0.621147	1.75581	1.49913	5e-05		0.610406	1.93084	1.66139	5e-05		3.88726	4.61928	0.248917	0.15165	cytokinin-O-glucosyltransferase 1, putative, expressed
LOC_Os04g22080	0.91391	1.08575	0.248572	0.4113		3.05113	4.36918	0.518018	0.00455		2.9989	1.69324	-0.824644	0.00225		1.57352	0.710329	-1.14744	0.0007	retrotransposon protein, putative, unclassified, expressed
LOC_Os04g23440	2.29913	3.50418	0.607985	0.01705		9.50343	5.31509	-0.838355	5e-05		9.33984	5.99911	-0.638649	0.00115		4.41617	2.02011	-1.12836	0.0003	helix-loop-helix DNA-binding domain containing protein, expressed
LOC_Os04g23550	4.2754	4.10477	-0.0587594	0.74435		65.6352	297.847	2.18203	5e-05		64.5083	219.721	1.76811	5e-05		140.172	147.623	0.0747117	0.5354	basic helix-loop-helix family protein, putative, expressed
LOC_Os04g23890	0.942527	3.18685	1.75752	5e-05		3.11081	3.99212	0.359867	0.00575		3.05755	3.84111	0.329148	0.03085		2.02506	2.71629	0.423675	0.01525	AGC_PVPK_like_kin82y0 - ACG kinases include homologs to PKA, PKG and PKC, expressed
LOC_Os04g24110	3.64911	10.9851	1.58993	5e-05		1.27775	1.2958	0.0202423	0.93315		1.25579	1.34102	0.0947346	0.7045		0.975916	1.69236	0.794206	0.00115	anthocyanin 3-O-beta-glucosyltransferase, putative, expressed
LOC_Os04g24550	15.4389	16.7868	0.120756	0.31035		24.8634	57.6729	1.21387	5e-05		24.437	47.1276	0.947507	5e-05		13.4416	15.949	0.246764	0.0621	ATP-binding region, ATPase-like domain containing protein, expressed
LOC_Os04g24600	28.0264	63.335	1.17622	5e-05		22.1155	22.0287	-0.00567704	0.9646		21.7361	22.3585	0.040734	0.7874		39.204	49.6527	0.340871	0.1949	cysteine proteinase 1 precursor, putative, expressed
LOC_Os04g25440	10.4549	16.7699	0.681689	5e-05		29.284	9.89143	-1.56586	5e-05		28.7811	16.3196	-0.818518	5e-05		10.7168	12.8243	0.259012	0.06855	cytokinin-O-glucosyltransferase 2, putative, expressed
LOC_Os04g25570	3.0255	4.81487	0.670321	5e-05		6.9486	2.72258	-1.35175	5e-05		6.82914	4.61653	-0.564894	0.0002		5.8106	5.1539	-0.173022	0.2723	protein phosphatase 2C, putative, expressed
LOC_Os04g26870	1.22786	2.49918	1.0253	0.00015		0.347449	0.663334	0.932934	1		0.341492	0.463863	0.441848	1		1.24296	1.07338	-0.211626	0.4499	oxidoreductase, aldo/keto reductase family protein, putative, expressed
LOC_Os04g26910	47.4254	35.2032	-0.429951	0.00015		42.4843	18.4584	-1.20266	5e-05		41.755	20.4827	-1.02754	5e-05		40.6048	25.7911	-0.654778	5e-05	oxidoreductase, aldo/keto reductase family protein, putative, expressed
LOC_Os04g27190	7.45871	0.452418	-4.0432	5e-05		0.934787	1.04341	0.158591	0.50825		0.918798	0.388579	-1.24154	0.0009		1.79687	1.1505	-0.64322	0.0073	terpene synthase, putative, expressed
LOC_Os04g27670	0.190245	0.900457	2.2428	5e-05		0.453612	0	inf	1		0.445875	0	inf	1		0.633314	0.412032	-0.620166	0.0573	terpene synthase family, metal binding domain containing protein, expressed
LOC_Os04g27720	0.879846	0.145212	-2.59909	0.00085		0.207034	0.704616	1.76697	0.0033		0.203434	0.809771	1.99295	0.00215		0.13775	0.0433603	-1.6676	1	terpene synthase, putative, expressed
LOC_Os04g28210	0.36881	0.429809	0.220818	1		0.30766	0.754495	1.29417	5e-05		0.302392	0.704924	1.22105	0.00015		0.822324	0.593206	-0.471173	0.0394	verticillium wilt disease resistance protein, putative, expressed
LOC_Os04g28280	3.72981	8.19736	1.13606	5e-05		10.8379	15.0247	0.471248	0.00185		10.6517	14.4615	0.441137	0.01015		5.76316	7.91021	0.456856	0.0263	BEE 3, putative, expressed
LOC_Os04g28620	0.202019	0.926608	2.19746	0.0002		0.0234807	0.0692001	1.5593	1		0.0230707	0.0474733	1.04105	1		0.113456	0.271636	1.25955	1	male sterility protein, putative, expressed
LOC_Os04g28780	1.72523	1.58686	-0.120616	0.51805		2.40686	4.87059	1.01694	5e-05		2.36547	2.99796	0.341856	0.0473		1.45482	1.23882	-0.231875	0.27215	serine/threonine-protein kinase receptor precursor, putative, expressed
LOC_Os04g28830	26.1164	9.05178	-1.52868	5e-05		46.855	76.7841	0.712605	5e-05		46.0512	65.7335	0.51339	0.00105		10.2394	8.09983	-0.338164	0.2013	RALFL34 - Rapid ALkalinization Factor RALF family protein precursor, putative, expressed
LOC_Os04g28850	4.50653	2.95415	-0.60927	0.0224		18.6144	13.4313	-0.470822	0.00155		18.2951	37.7319	1.04433	5e-05		2.64643	2.71393	0.0363352	0.90765	RALFL36 - Rapid ALkalinization Factor RALF family protein precursor, expressed
LOC_Os04g28860	0.206459	0.227144	0.137747	1		0.989304	0.145076	-2.76961	5e-05		0.972363	0.135261	-2.84574	5e-05		0.183913	0.0209781	-3.13207	1	expressed protein
LOC_Os04g28870	0.26931	0.192088	-0.4875	1		0.638787	0.182948	-1.8039	0.0007		0.627822	0.138285	-2.18271	1		0.0816537	0.0858119	0.0716603	1	dehydrogenase, putative, expressed
LOC_Os04g30240	0.223243	0.71387	1.67705	0.00025		0.214044	0.470214	1.13541	1		0.210375	0.184646	-0.1882	1		1.66108	1.0793	-0.622024	0.00425	OsWAK60 - OsWAK receptor-like protein kinase, expressed
LOC_Os04g30420	3.62818	2.79619	-0.375781	0.04965		3.70366	18.3797	2.31109	5e-05		3.64002	13.3463	1.87443	5e-05		22.4216	39.8273	0.828873	5e-05	dehydrogenase, putative, expressed
LOC_Os04g30490	7.71017	1.54273	-2.32128	5e-05		7.04562	7.50519	0.0911623	0.4736		6.92455	7.48927	0.113106	0.42755		5.36914	1.54387	-1.79814	5e-05	MATE efflux family protein, putative, expressed
LOC_Os04g31030	22.2274	17.1057	-0.377858	0.0019		32.2033	13.8013	-1.22241	5e-05		31.6509	16.4114	-0.947552	5e-05		18.0267	16.0098	-0.171185	0.19815	nitrate-induced NOI protein, expressed
LOC_Os04g31040	1.44391	3.83542	1.40941	5e-05		0.912055	0.77291	-0.23882	0.3735		0.896383	0.666604	-0.427285	0.15605		0.629411	1.22923	0.965683	0.001	violaxanthin de-epoxidase, putative, expressed
LOC_Os04g31050	8.84473	7.78351	-0.184397	0.1884		2.03777	3.26726	0.681092	0.001		2.0028	2.41431	0.26959	0.22255		2.16428	5.20941	1.26723	5e-05	expressed protein
LOC_Os04g31110	11.0238	9.09262	-0.277848	0.05955		3.7122	11.5004	1.63133	5e-05		3.64855	7.23664	0.987997	5e-05		8.22837	11.0462	0.424873	0.0111	expressed protein
LOC_Os04g31120	2.06596	3.19908	0.630844	0.00045		27.2047	3.77983	-2.84746	5e-05		26.7378	5.84034	-2.19475	5e-05		3.90145	1.2491	-1.64312	5e-05	OsFBK14 - F-box domain and kelch repeat containing protein, expressed
LOC_Os04g31410	11.9055	58.0128	2.28475	5e-05		1.29603	0.560267	-1.20991	0.017		1.2739	0.480256	-1.40737	0.0156		7.43231	2.7638	-1.42716	5e-05	RALFL37 - Rapid ALkalinization Factor RALF family protein precursor, expressed
LOC_Os04g31430	15.8546	5.06296	-1.64685	5e-05		0.308574	1.40518	2.18707	0.06115		0.303251	0.996163	1.71587	1		2.76555	4.69719	0.764233	0.01855	RALFL30 - Rapid ALkalinization Factor RALF family protein precursor, putative, expressed
LOC_Os04g31484	63.0024	20.587	-1.61367	5e-05		3.32828	17.0346	2.35562	5e-05		3.27066	10.4908	1.68147	0.002		23.8321	19.6536	-0.27811	0.20575	RALFL20 - Rapid ALkalinization Factor RALF family protein precursor, expressed
LOC_Os04g31710	0.607721	1.1189	0.880605	0.0208		3.09928	0.129702	-4.57866	0.0012		3.04611	0.206954	-3.87958	0.0001		0.102396	0.0869636	-0.235682	1	expressed protein
LOC_Os04g32010	0.549745	2.06872	1.9119	5e-05		0.154542	0.170366	0.140643	1		0.151928	0.237547	0.644822	1		0.579817	0.183258	-1.66173	0.0008	thiamine pyrophosphate enzyme, C-terminal TPP binding domain containing protein, expressed
LOC_Os04g32190	0.366562	3.05012	3.05674	5e-05		1.00034	1.8854	0.914376	0.0004		0.983086	4.3223	2.13641	5e-05		0.487315	1.75207	1.84613	5e-05	expressed protein
LOC_Os04g32480	0.429767	0.444085	0.0472837	1		4.78052	17.5461	1.87591	5e-05		4.69866	10.0362	1.09489	5e-05		9.89404	2.14463	-2.20583	5e-05	zinc-finger protein, putative, expressed
LOC_Os04g32510	0.408262	0.337428	-0.274914	1		3.84067	1.90206	-1.0138	0.00015		3.77473	1.34151	-1.49252	5e-05		0.707764	0.556448	-0.347021	0.4176	expressed protein
LOC_Os04g32610	0	7.10744	inf	5e-05		0	0	0	1		0	0	0	1		0	3.43637	inf	5e-05	expressed protein
LOC_Os04g32620	0.656605	0.646973	-0.0213215	0.9312		10.0442	4.87133	-1.04398	5e-05		9.87187	3.75492	-1.39454	5e-05		1.07514	0.652582	-0.720288	0.0018	ethylene-responsive transcription factor ERF114, putative, expressed
LOC_Os04g32740	2.3458	1.0871	-1.1096	5e-05		11.9123	3.10907	-1.9379	5e-05		11.7077	5.72115	-1.03308	5e-05		1.19618	1.15537	-0.0500804	0.82585	hydrolase, NUDIX family, domain containing protein, expressed
LOC_Os04g32820	5.06059	5.69571	0.170569	0.36715		1.47226	3.47887	1.24059	5e-05		1.44695	2.73492	0.918488	0.00395		5.31041	9.42056	0.826988	5e-05	expressed protein
LOC_Os04g32830	1.5357	1.67736	0.127294	0.7128		3.06128	7.46612	1.28622	5e-05		3.00895	5.30657	0.81852	0.00295		0.553282	1.16293	1.07168	0.02635	expressed protein
LOC_Os04g32850	19.4381	40.5172	1.05965	5e-05		18.0431	40.6331	1.17121	5e-05		17.7338	37.7248	1.08901	5e-05		18.6966	31.6177	0.757956	5e-05	basic proline-rich protein, putative, expressed
LOC_Os04g32920	8.27008	13.3596	0.6919	5e-05		12.2484	13.446	0.134583	0.22255		12.0384	11.0527	-0.123245	0.3499		17.287	7.41623	-1.22093	5e-05	potassium transporter, putative, expressed
LOC_Os04g33240	1.32733	1.70133	0.358132	0.21345		26.4672	25.3711	-0.0610188	0.6018		26.013	28.4752	0.130473	0.3372		10.7499	3.08201	-1.80237	5e-05	sex determination protein tasselseed-2, putative, expressed
LOC_Os04g33370	21.8777	57.7243	1.39972	5e-05		13.6653	37.842	1.46947	5e-05		13.4307	36.589	1.44588	5e-05		23.9821	26.2572	0.130757	0.30175	cytochrome P450, putative, expressed
LOC_Os04g33390	15.5018	17.704	0.191644	0.12165		90.1618	54.7937	-0.718508	5e-05		88.6136	57.2249	-0.630886	5e-05		85.368	42.0423	-1.02185	5e-05	prephenate dehydratase domain containing protein, expressed
LOC_Os04g33570	0.933854	0.23857	-1.96878	0.0007		4.61451	3.53172	-0.385804	0.01865		4.53563	3.455	-0.392618	0.0379		4.77331	1.80906	-1.39975	5e-05	RCN4 Centroradialis-like1 homologous to TFL1 gene; contains Pfam profile PF01161: Phosphatidylethanolamine-binding protein, expressed
LOC_Os04g33600	0.848047	2.02986	1.25917	5e-05		0.421988	0.518886	0.298216	1		0.414817	0.436838	0.0746206	1		0.326165	0.689126	1.07917	0.0087	hydrolase, alpha/beta fold family protein, putative, expressed
LOC_Os04g33640	1.74746	2.75809	0.658407	0.0009		4.88135	101.56	4.3789	5e-05		4.79774	45.1019	3.23276	5e-05		19.703	90.7021	2.20272	5e-05	glycosyl hydrolases family 17, putative, expressed
LOC_Os04g33660	4.52843	2.02815	-1.15885	5e-05		1.06808	1.45159	0.44261	0.12055		1.04989	2.26665	1.11032	0.00035		1.40033	0.317205	-2.14228	5e-05	bifunctional monodehydroascorbate reductase and carbonic anhydrasenectarin-3 precursor, putative, expressed
LOC_Os04g33760	1.86369	4.21186	1.1763	5e-05		6.64126	5.54088	-0.261341	0.074		6.52709	7.64131	0.22738	0.15325		2.23975	1.45167	-0.625627	0.01235	DUF584 domain containing protein, putative, expressed
LOC_Os04g33820	20.0829	4.98785	-2.00947	5e-05		26.1891	14.4571	-0.857183	5e-05		25.7395	19.0504	-0.434166	0.0017		96.2034	71.6939	-0.424238	0.00055	OsFBX132 - F-box domain containing protein, expressed
LOC_Os04g33830	68.3426	169.661	1.31179	5e-05		25.6706	10.3645	-1.30847	5e-05		25.2289	14.3581	-0.813211	5e-05		75.0916	72.3253	-0.0541518	0.67415	membrane protein, putative, expressed
LOC_Os04g33920	12.2199	4.18246	-1.54681	5e-05		2.84643	0.235467	-3.59556	0.00015		2.79757	0.451256	-2.63216	5e-05		0.919629	0.359504	-1.35504	0.00555	LTPL102 - Protease inhibitor/seed storage/LTP family protein precursor, expressed
LOC_Os04g33950	0.953802	0.858619	-0.151673	0.6819		3.0675	8.06354	1.39435	5e-05		3.01485	7.64068	1.34162	5e-05		2.06031	2.48436	0.270013	0.68015	E2F family transcription factor protein, putative, expressed
LOC_Os04g33990	329.435	282.794	-0.220243	0.0519		261.182	171.371	-0.607933	5e-05		256.699	185.902	-0.465534	0.00035		504.691	234.045	-1.10862	5e-05	harpin-induced protein 1 domain containing protein, expressed
LOC_Os04g34180	7.23192	6.03731	-0.260474	0.0996		77.7011	21.3397	-1.8644	5e-05		76.3671	30.6305	-1.31798	5e-05		29.8457	13.2546	-1.17102	5e-05	expressed protein
LOC_Os04g34240	13.7985	17.8113	0.368281	0.00375		5.13585	12.9866	1.33835	5e-05		5.04771	12.8605	1.34925	5e-05		3.39488	9.68827	1.51288	5e-05	histone H3, putative, expressed
LOC_Os04g34250	9.02628	8.3059	-0.119995	0.3455		8.07292	3.10299	-1.37943	5e-05		7.93424	4.47351	-0.826684	5e-05		5.49067	1.29073	-2.08879	5e-05	serine/threonine-protein kinase receptor precursor, putative, expressed
LOC_Os04g34270	2.61961	2.23277	-0.230514	0.15325		2.23114	12.7077	2.50985	5e-05		2.19291	9.20513	2.06959	5e-05		4.16532	14.2823	1.77773	5e-05	serine/threonine-protein kinase receptor precursor, putative, expressed
LOC_Os04g34490	2.73189	1.66	-0.718714	0.0012		3.07406	4.04225	0.395015	0.0222		3.02144	2.85984	-0.0793005	0.69475		15.3795	5.56296	-1.46709	5e-05	nodulin, putative, expressed
LOC_Os04g34530	1.17131	0.389417	-1.58874	0.0003		0.676172	0.704521	0.0592523	0.86125		0.664552	0.543831	-0.289224	0.4438		0.578795	0.34335	-0.753372	0.0592	integral membrane protein DUF6 containing protein, expressed
LOC_Os04g34540	13.5117	7.0979	-0.92874	5e-05		7.21963	15.167	1.07094	5e-05		7.09534	16.1251	1.18436	5e-05		6.03888	6.01745	-0.00512967	0.979	expressed protein
LOC_Os04g34580	1.02838	1.04502	0.0231527	0.956		1.18682	4.17877	1.81598	5e-05		1.16633	3.22989	1.46951	0.0001		0.81634	0.470942	-0.793621	0.0874	FAD binding domain containing protein, expressed
LOC_Os04g34590	2.42297	1.68285	-0.525872	0.0117		3.40148	6.8666	1.01343	5e-05		3.34316	7.40024	1.14636	5e-05		1.50182	2.36218	0.653412	0.00465	UPF0496 protein 2, putative, expressed
LOC_Os04g34600	117.206	102.347	-0.195582	0.07925		309.171	495.407	0.680209	5e-05		303.862	618.753	1.02595	5e-05		165.408	222.878	0.430224	0.0003	abscisic stress-ripening, putative, expressed
LOC_Os04g35100	1.30349	2.63031	1.01285	0.0001		0.909037	1.64107	0.852227	0.0017		0.893407	1.74986	0.969851	0.0009		1.75237	2.15046	0.295338	0.1783	phospholipase C, putative, expressed
LOC_Os04g35140	14.0206	11.4469	-0.292597	0.01295		59.7642	23.3352	-1.35677	5e-05		58.738	27.0968	-1.11617	5e-05		31.6392	15.7947	-1.00227	5e-05	OsSub41 - Putative Subtilisin homologue, expressed
LOC_Os04g35210	10.365	10.7979	0.0590246	0.6053		2.90439	6.18671	1.09094	5e-05		2.85451	4.65607	0.705868	5e-05		11.2444	10.6674	-0.0759951	0.5521	Leucine Rich Repeat family protein, expressed
LOC_Os04g35250	0.0428023	0.0256926	-0.736332	1		0.551267	1.54369	1.48556	0.0001		0.541811	1.93673	1.83776	5e-05		0.180578	0.110829	-0.704296	1	MONOCULM 1, putative, expressed
LOC_Os04g35390	8.3732	10.9161	0.382602	0.03885		2.25314	2.69619	0.258987	0.39785		2.21446	3.03696	0.455674	0.16075		4.34791	1.13001	-1.94399	5e-05	expressed protein
LOC_Os04g35540	2.12203	2.63584	0.312818	0.08815		10.2086	3.69354	-1.4667	5e-05		10.0333	4.95056	-1.01913	5e-05		3.11542	2.87246	-0.117143	0.52395	amino acid permease family protein, putative, expressed
LOC_Os04g35560	16.4785	17.5891	0.0940959	0.4513		11.3334	36.849	1.70105	5e-05		11.1389	24.4696	1.13539	5e-05		63.956	91.246	0.512681	5e-05	glutathione S-transferase, putative, expressed
LOC_Os04g35680	0.665469	0.365351	-0.865089	0.02115		1.26898	0.534072	-1.24856	0.00045		1.24708	0.478717	-1.38131	0.0002		1.11838	0.200152	-2.48224	5e-05	U-box domain containing protein, expressed
LOC_Os04g35840	8.75329	11.6612	0.413814	0.0005		17.0748	11.2756	-0.598657	5e-05		16.7816	12.6198	-0.411187	0.0012		45.2215	16.4201	-1.46155	5e-05	T-complex protein 11, putative, expressed
LOC_Os04g36770	10.8325	15.4507	0.512309	0.0024		0.672799	3.10108	2.20452	0.00025		0.661231	1.95193	1.56167	0.00575		4.89149	10.6275	1.11945	5e-05	PME/invertase inhibitor, putative, expressed
LOC_Os04g37430	1.89017	2.02693	0.10078	0.553		11.7194	51.4033	2.13296	5e-05		11.5182	30.1396	1.38775	5e-05		40.7371	31.2945	-0.380435	0.00185	lipoxygenase protein, putative, expressed
LOC_Os04g37480	9.73101	20.4068	1.06839	5e-05		6.56592	19.1401	1.54353	5e-05		6.45338	14.1869	1.13643	5e-05		17.9682	24.5144	0.448181	0.00115	oxidoreductase, aldo/keto reductase family protein, putative, expressed
LOC_Os04g37500	8.44941	12.5433	0.569998	5e-05		2.66821	5.6879	1.09202	5e-05		2.62235	3.21128	0.292287	0.11865		10.2372	14.6697	0.519022	0.00015	glutamate decarboxylase, putative, expressed
LOC_Os04g37670	1.41629	1.87214	0.402567	0.03685		16.9074	18.3889	0.121177	0.26795		16.6176	18.3005	0.139174	0.28515		11.5023	5.56977	-1.04623	5e-05	steroid nuclear receptor, ligand-binding, putative, expressed
LOC_Os04g37680	2.28964	2.03576	-0.169555	0.48995		1.21306	1.32049	0.12242	0.6896		1.19233	0.790066	-0.593741	0.1058		2.9155	1.02751	-1.5046	5e-05	alpha/beta hydrolase fold, putative, expressed
LOC_Os04g37700	2.2423	2.65111	0.241619	0.32625		3.86372	3.45059	-0.163149	0.4209		3.79759	4.62717	0.285048	0.18785		3.54639	8.2146	1.21184	5e-05	expressed protein
LOC_Os04g37770	185.053	261.553	0.499165	5e-05		265.505	576.569	1.11875	5e-05		260.941	534.184	1.03361	5e-05		350.456	467.242	0.414936	0.00105	transposon protein, putative, CACTA, En/Spm sub-class, expressed
LOC_Os04g37880	26.8488	13.5751	-0.983892	5e-05		33.5391	11.9647	-1.48706	5e-05		32.9633	13.8474	-1.25124	5e-05		166.972	39.6136	-2.07554	5e-05	expressed protein
LOC_Os04g37890	0	1.0747	inf	5e-05		0.0312995	0	inf	1		0.0307661	0	inf	1		0.0132653	0	inf	1	expressed protein
LOC_Os04g37960	0.478097	1.13831	1.25152	5e-05		0.415466	0.427541	0.0413343	1		0.408306	0.560191	0.456268	1		0.263054	0.265386	0.0127319	1	synaptonemal complex protein 2, putative, expressed
LOC_Os04g38220	0.956259	2.2182	1.21391	5e-05		0.850135	0.8929	0.0708078	0.79335		0.835513	0.466543	-0.84065	0.01465		1.06554	0.80494	-0.404635	0.1394	transporter family protein, putative, expressed
LOC_Os04g38320	5.80143	2.80234	-1.04977	5e-05		28.2148	11.9069	-1.24466	5e-05		27.7302	19.6621	-0.496039	0.0008		16.805	9.68739	-0.794709	5e-05	expressed protein
LOC_Os04g38360	2.85121	2.05947	-0.469298	0.1481		3.58867	1.0348	-1.7941	0.00025		3.52704	2.04132	-0.788955	0.02705		0.874787	0.567374	-0.624633	0.25375	wound/stress protein, putative, expressed
LOC_Os04g38390	265.014	201.454	-0.395621	0.00045		563.096	297.238	-0.921761	5e-05		553.425	331.533	-0.739235	5e-05		225.565	108.53	-1.05545	5e-05	wound/stress protein, putative, expressed
LOC_Os04g38400	1.14767	0.584193	-0.974193	0.0067		3.29762	1.80897	-0.86626	5e-05		3.2409	3.31378	0.0320862	0.87015		4.18996	1.31672	-1.66999	5e-05	ethylene-insensitive 3, putative, expressed
LOC_Os04g38410	31.271	111.139	1.82947	5e-05		11.3869	6.76817	-0.750543	5e-05		11.1915	7.83558	-0.514289	0.00025		21.1369	16.4333	-0.363136	0.00775	chlorophyll A-B binding protein, putative, expressed
LOC_Os04g38430	5.07487	1.15916	-2.13029	5e-05		3.03034	5.92918	0.96835	5e-05		2.97823	5.55422	0.899127	5e-05		10.4462	3.6352	-1.52288	5e-05	nodulin, putative, expressed
LOC_Os04g38470	0.70473	3.48169	2.30465	5e-05		0.345882	0.178427	-0.954949	1		0.339882	0.429741	0.338431	1		0.299923	0.52122	0.7973	1	expressed protein
LOC_Os04g38540	0.347375	0.8789	1.33921	0.00225		2.47827	6.7866	1.45336	5e-05		2.43558	3.72848	0.614322	0.00275		0.157488	1.95308	3.63244	0.0001	aldose 1-epimerase, putative, expressed
LOC_Os04g38600	7.1655	19.637	1.45444	5e-05		1.5386	0.529838	-1.538	5e-05		1.5122	0.758452	-0.995521	0.0009		12.6836	10.0603	-0.334293	0.0197	glyceraldehyde-3-phosphate dehydrogenase, putative, expressed
LOC_Os04g38640	1.85899	2.93727	0.659956	0.0007		0.611707	0.671824	0.135244	0.6884		0.601227	0.495695	-0.278458	0.46065		0.757738	1.55777	1.03971	0.00015	OsDegp5 - Putative Deg protease homologue, expressed
LOC_Os04g38720	17.9208	13.2721	-0.433241	0.0012		8.68506	32.408	1.89974	5e-05		8.53574	22.7362	1.4134	5e-05		4.21319	15.0615	1.83788	5e-05	no apical meristem protein, putative, expressed
LOC_Os04g38790	5.31009	3.92342	-0.436623	0.0193		9.10929	24.4579	1.42489	5e-05		8.95297	33.1114	1.88689	5e-05		23.9956	26.9167	0.165728	0.2258	expressed protein
LOC_Os04g38810	12.7648	12.2574	-0.0585248	0.6176		9.40103	9.72097	0.0482824	0.6802		9.23964	11.5319	0.319721	0.0203		6.53293	14.7593	1.17582	5e-05	formin, putative, expressed
LOC_Os04g38910	2.16129	3.67734	0.766773	5e-05		3.12641	6.26787	1.00347	5e-05		3.07274	7.33491	1.25525	5e-05		3.38499	6.62721	0.969251	5e-05	atypical receptor-like kinase MARK, putative, expressed
LOC_Os04g38950	35.0864	25.1067	-0.482842	5e-05		27.7219	108.624	1.97024	5e-05		27.2458	99.1355	1.86337	5e-05		97.9175	115.334	0.236174	0.0534	class I glutamine amidotransferase, putative, expressed
LOC_Os04g39060	1.48576	2.99589	1.01178	5e-05		1.0181	1.76424	0.793171	5e-05		1.00059	1.39357	0.477925	0.0216		0.98295	1.56131	0.667567	0.00105	CRS1/YhbY domain containing protein, expressed
LOC_Os04g39080	6.64881	3.10931	-1.0965	5e-05		16.8745	15.1804	-0.152635	0.18935		16.5848	15.6446	-0.0841973	0.53635		107.838	108.815	0.0130071	0.9122	OsFBX140 - F-box domain containing protein, expressed
LOC_Os04g39110	895.853	1006.39	0.167859	0.1459		232.779	405.719	0.801523	5e-05		228.782	321.369	0.49026	0.0001		276.053	602.263	1.12545	5e-05	GASR4 - Gibberellin-regulated GASA/GAST/Snakin family protein precursor, expressed
LOC_Os04g39150	342.258	775.06	1.17922	5e-05		64.4185	106.675	0.727682	5e-05		63.3123	75.6466	0.256789	0.04645		88.1149	95.8738	0.121751	0.31655	pathogenesis-related Bet v I family protein, putative, expressed
LOC_Os04g39360	26.1427	16.0226	-0.706295	0.0006		281.851	124.414	-1.17978	5e-05		277.014	168.788	-0.714744	5e-05		32.4805	28.6178	-0.18266	0.3411	heavy metal transport/detoxification protein, putative, expressed
LOC_Os04g39370	0.600949	0.319834	-0.90992	1		8.03462	4.05257	-0.987392	0.0037		7.89596	3.05952	-1.36781	0.00085		1.07219	2.59549	1.27544	0.02095	heavy metal associated domain containing protein, expressed
LOC_Os04g39380	5.01252	8.40117	0.745054	0.0007		12.6786	5.00712	-1.34034	5e-05		12.4615	5.33864	-1.22294	5e-05		5.14842	3.88742	-0.405315	0.1108	heavy metal transport/detoxification protein, putative, expressed
LOC_Os04g39570	1.56679	1.60101	0.0311791	0.86495		2.18715	4.62107	1.07918	5e-05		2.14963	4.99556	1.21656	5e-05		1.029	1.13675	0.143666	0.5206	WRKY35, expressed
LOC_Os04g39600	0.789087	0.275148	-1.51998	0.0081		1.79472	1.04139	-0.785242	0.01035		1.76389	1.81892	0.0443245	0.87525		2.85194	0.898644	-1.66612	5e-05	fasciclin domain containing protein, expressed
LOC_Os04g39610	10.106	23.4406	1.21379	5e-05		6.11873	23.2807	1.92783	5e-05		6.01378	15.5721	1.37262	5e-05		19.504	31.2812	0.681522	5e-05	glycerophosphoryl diester phosphodiesterase family protein, putative, expressed
LOC_Os04g39670	4.20495	4.45611	0.083697	0.66875		1.31684	1.83154	0.475985	0.1023		1.29428	1.6174	0.321528	0.31435		1.04814	2.43366	1.21529	0.00025	expressed protein
LOC_Os04g39864	1.31395	0.636684	-1.04526	0.00055		1.00309	0.801309	-0.324024	0.2264		0.985857	0.734771	-0.424083	0.1582		2.45161	1.3399	-0.871599	0.0002	Os4bglu11 - beta-glucosidase homologue, similar to Os4Bglu12 exoglucanase/beta-glucosidase, expressed
LOC_Os04g39910	0.843209	1.68978	1.00287	5e-05		3.85122	4.09149	0.0873123	0.51615		3.78507	3.78427	-0.000304129	0.9914		2.67121	2.79972	0.0677928	0.7086	receptor-like protein kinase, putative, expressed
LOC_Os04g40070	1.75408	1.43897	-0.285683	0.1292		1.3981	0.618968	-1.17554	5e-05		1.37413	0.924931	-0.571101	0.01065		1.36125	0.561654	-1.27717	5e-05	GRAM and C2 domains containing protein, putative, expressed
LOC_Os04g40290	1.8761	2.20272	0.231555	0.2361		0.672745	0.930703	0.468262	0.1		0.661147	0.586929	-0.171784	0.6097		0.697374	1.418	1.02385	0.0003	AAA-type ATPase family protein, putative, expressed
LOC_Os04g40510	18.7599	20.1543	0.103429	0.42505		10.0629	21.2197	1.07636	5e-05		9.88997	17.4564	0.819721	5e-05		15.8093	23.0907	0.546536	0.00145	glycosyl hydrolase family 5 protein, putative, expressed
LOC_Os04g40630	18.6513	9.26482	-1.00944	5e-05		105.213	113.161	0.10506	0.30595		103.407	147.878	0.516078	0.00015		82.4403	50.5542	-0.70552	5e-05	BTBZ4 - Bric-a-Brac, Tramtrack, Broad Complex BTB domain with TAZ zinc finger and Calmodulin-binding domains, expressed
LOC_Os04g40670	4.52414	5.57158	0.300442	0.14455		11.3502	4.66875	-1.28162	5e-05		11.1557	6.27692	-0.829646	0.0003		8.10544	3.12631	-1.37443	5e-05	expressed protein
LOC_Os04g40680	2.98573	2.14598	-0.476452	0.0084		6.36252	6.45418	0.0206353	0.87465		6.25345	9.73028	0.637829	0.0001		2.50018	0.965405	-1.37283	5e-05	expressed protein
LOC_Os04g40700	9.70379	10.8369	0.15933	0.19625		11.9712	28.4796	1.25036	5e-05		11.766	23.0844	0.9723	5e-05		18.2514	32.3997	0.827976	5e-05	steroid nuclear receptor, ligand-binding, putative, expressed
LOC_Os04g40730	49.3876	100.562	1.02587	5e-05		24.8394	40.3116	0.698562	5e-05		24.4131	37.181	0.606911	5e-05		32.7048	54.5057	0.736902	5e-05	oxidoreductase, short chain dehydrogenase/reductase family, putative, expressed
LOC_Os04g40920	1.37498	1.07103	-0.36041	0.14795		0.836147	1.07743	0.365768	0.1866		0.821844	1.86097	1.17912	5e-05		1.28732	1.25486	-0.03685	0.8862	expressed protein
LOC_Os04g40970	0.61652	1.43367	1.2175	5e-05		0.564697	1.08142	0.937377	5e-05		0.554977	0.882636	0.669392	0.00715		0.462282	0.863753	0.901844	0.001	DEAD-box ATP-dependent RNA helicase, putative, expressed
LOC_Os04g41130	2.59666	1.00363	-1.37142	5e-05		0.718227	0.97594	0.442352	0.0343		0.705965	0.819982	0.215996	0.36165		1.33955	0.893173	-0.584742	0.0054	osFTL6 FT-Like6 homologous to Flowering Locus T gene; contains Pfam profile PF01161: Phosphatidylethanolamine-binding protein, expressed
LOC_Os04g41229	3.61942	4.52877	0.323359	0.0446		16.9944	41.8666	1.30074	5e-05		16.7026	25.4429	0.607192	5e-05		15.7273	43.872	1.48003	5e-05	helix-loop-helix DNA-binding domain containing protein, expressed
LOC_Os04g41350	1.91081	0.81001	-1.23817	0.00055		4.36254	3.44638	-0.340084	0.06225		4.28758	2.92249	-0.552964	0.0096		2.33016	1.63872	-0.50786	0.04095	amino acid transporter, putative, expressed
LOC_Os04g41400	2.03358	1.88995	-0.105672	0.56935		4.77005	1.87155	-1.34977	5e-05		4.68817	2.82478	-0.730886	5e-05		2.42922	1.58124	-0.619438	0.00305	peptide transporter PTR2, putative, expressed
LOC_Os04g41540	13.7584	23.1287	0.749369	5e-05		9.0021	41.0342	2.18849	5e-05		8.84788	27.1984	1.62012	5e-05		25.386	66.5235	1.38983	5e-05	OsCML22 - Calmodulin-related calcium sensor protein, expressed
LOC_Os04g41570	97.2257	50.8273	-0.935734	5e-05		42.6941	92.1287	1.10961	5e-05		41.9613	69.3122	0.724049	5e-05		36.1045	41.0731	0.186015	0.14735	ethylene-responsive protein related, putative, expressed
LOC_Os04g41640	177.904	74.2478	-1.26068	5e-05		206.519	183.419	-0.171127	0.0985		202.971	206.156	0.0224647	0.85735		113.984	146.352	0.360611	0.0039	HEV2 - Hevein family protein precursor, expressed
LOC_Os04g41710	5.05586	3.9671	-0.349872	0.03975		1.54758	1.08218	-0.516076	0.0488		1.52094	1.03895	-0.549836	0.0509		1.90145	0.764244	-1.31499	5e-05	expressed protein
LOC_Os04g41810	25.4079	54.4029	1.0984	5e-05		16.465	35.1992	1.09614	5e-05		16.1823	20.7352	0.357664	0.00855		19.4979	41.5851	1.09275	5e-05	expressed protein
LOC_Os04g41875	1.89506	3.34992	0.821884	0.0465		10.1732	8.42366	-0.272251	0.2375		9.99805	20.8859	1.06281	5e-05		4.915	5.51392	0.165888	0.56475	oxidoreductase, short chain dehydrogenase/reductase domain containing protein, expressed
LOC_Os04g41900	159.784	179.664	0.169177	0.1255		9.98903	33.4914	1.74537	5e-05		9.81736	23.513	1.26005	5e-05		73.8773	124.792	0.756321	5e-05	expressed protein
LOC_Os04g41960	10.1696	9.41135	-0.111786	0.4281		46.8811	261.987	2.48242	5e-05		46.0762	217.052	2.23594	5e-05		106.706	112.467	0.0758583	0.5255	NADP-dependent oxidoreductase, putative, expressed
LOC_Os04g41970	11.4705	11.8021	0.0411134	0.7339		13.2063	27.6205	1.06451	5e-05		12.9797	19.0222	0.551426	5e-05		29.191	29.7762	0.0286337	0.81525	endoglucanase, putative, expressed
LOC_Os04g42020	11.5904	14.1823	0.291158	0.0277		83.8043	31.2226	-1.42443	5e-05		82.3654	45.535	-0.855062	5e-05		30.6485	31.1937	0.0254396	0.8448	CCT/B-box zinc finger protein, putative, expressed
LOC_Os04g42040	3.43201	2.64312	-0.376809	0.11595		6.6872	3.2701	-1.03207	5e-05		6.5723	3.20151	-1.03764	5e-05		4.96154	2.84579	-0.801957	0.00075	expressed protein
LOC_Os04g42120	8.35541	1.994	-2.06705	0.0001		4.03757	0.946197	-2.09328	5e-05		3.96826	1.07548	-1.88352	0.0001		5.50754	2.12044	-1.37704	0.03835	N-acetyltransferase ESCO2, putative, expressed
LOC_Os04g42650	2.84923	3.85194	0.435011	0.0063		3.66871	6.12913	0.740408	5e-05		3.60579	7.78892	1.11111	5e-05		2.71779	4.0406	0.572138	0.00155	plant protein of unknown function domain containing protein, expressed
LOC_Os04g42760	0.368225	0.918527	1.31874	0.0022		10.569	21.0212	0.992004	5e-05		10.3879	21.1247	1.02404	5e-05		27.5336	21.6617	-0.346049	0.0089	sialyltransferase family domain containing protein, expressed
LOC_Os04g42770	10.8988	7.83861	-0.475496	5e-05		3.68171	7.99341	1.11844	5e-05		3.61846	6.02308	0.735126	5e-05		8.59052	9.59721	0.159868	0.22585	expressed protein
LOC_Os04g42940	0.609134	0.182262	-1.74075	1		0.131379	0.760818	2.53382	0.01665		0.129116	0.610075	2.24032	1		6.19007	1.8913	-1.71058	5e-05	expressed protein
LOC_Os04g42950	1.35478	1.20658	-0.167126	0.50735		2.33471	1.76235	-0.405743	0.0562		2.29474	0.911877	-1.33142	5e-05		0.572267	0.375509	-0.607841	0.1176	MYB family transcription factor, putative, expressed
LOC_Os04g42980	3.89756	4.32144	0.14894	0.2862		5.54108	8.19456	0.564499	5e-05		5.44581	7.66331	0.492821	0.00035		9.03039	3.49737	-1.36852	5e-05	zinc finger family protein, putative, expressed
LOC_Os04g43020	3.35398	6.04806	0.8506	5e-05		1.47335	3.35701	1.18808	5e-05		1.44802	3.02614	1.0634	5e-05		2.11413	2.97929	0.494909	0.0045	protein kinase, putative, expressed
[truncated: 2,435 more rows]
