# Supplementary material for: Deletions linked to PROG1 gene participate in plant architecture domestication in Asian and African rice
Source: Nat Commun. 2018 Oct 8;9:4157. doi: 10.1038/s41467-018-06509-2 (PMC6175861; doi:10.1038/s41467-018-06509-2)
Supplement: Supplementary file 6 — Supplementary Data 3 [file 41467_2018_6509_MOESM6_ESM.xlsx]

## Sheet: Sheet1
Supplementary Data 3 Gene annotation of RPAD locus in O. glaberrima variety IRGC104165 and O. barthii accession W1411.
Accession name	Gene ID	ZnF genea	Description	Length (bp)b	Startc	End	No. of exons	Strand	AGI1.1d	The ortholog in DXCWR
O. glaberrima IRGC104165	GLA_1		DUP1365 proein	963	2875	6373	5	−	ORGLA07G0029200
	GLA_2		F-box kelch-repeat protein	1491	8492	12911	3	−	ORGLA07G0029300
	GLA_3		hypothetical protein	351	13507	13857	1	+	ORGLA07G0029400
	GLA_4	GLA-ZnF1	C2H2 zinc finger protein, SPROG1	576	21332	21907	1	−		ZnF8
	GLA_5		hypothetical protein	435	30169	31136	2	+
	GLA_6		9-cis-epoxycarotenoid dioxygenase	1674	40027	41789	2	+	ORGLA07G0029500
O. barthii W1411	BAR_1		DUP1365 proein	963	2636	6362	6	−
	BAR_2		F-box kelch-repeat protein	1446	8460	11161	4	−
	BAR_3		hypothetical protein	258	12550	12807	1	+
	BAR_4		hypothetical protein	363	13365	13727	1	−
	BAR_5		hypothetical protein	657	18025	19274	3	+
	BAR_6		retrotransposon, Ty1-copia subclass	3603	26211	30449	6	+
	BAR_7		hypothetical protein	333	31722	32054	1	+
	BAR_8	BAR-ZnF1	C2H2 zinc finger protein	480	38805	39284	1	−		ZnF2
	BAR_9		hypothetical protein	303	45640	45942	1	−
	BAR_10	BAR-ZnF2	C2H2 zinc finger protein	453	48924	49376	1	−		ZnF3
	BAR_11	BAR-ZnF3	C2H2 zinc finger protein	615	55198	55812	1	−		ZnF4
	BAR_12		hypothetical protein	282	56326	56607	1	−
	BAR_13	BAR-ZnF4	C2H2 zinc finger protein	558	75244	78952	5	−
	BAR_14		hypothetical protein	327	83276	85177	3	−
	BAR_15	BAR-ZnF5	C2H2 zinc finger protein	600	93008	93607	1	−
	BAR_16	BAR-ZnF6	C2H2 zinc finger protein	459	105207	105665	1	−		ZnF5
	BAR_17	BAR-ZnF7	C2H2 zinc finger protein	672	112802	113473	1	−		ZnF6
	BAR_18		hypothetical protein	771	113872	118425	4	−
	BAR_19	BAR-ZnF8	C2H2 zinc finger protein	438	119889	120326	1	−		ZnF7
	BAR_20	BAR-ZnF9	C2H2 zinc finger protein	567	134122	134688	1	−		ZnF8
	BAR_21		hypothetical protein	267	143457	143723	1	+
	BAR_22		9-cis-epoxycarotenoid dioxygenase	1752	152606	154357	1	+
a, Zinc finger protein-coding gene. b, Length of predicted ORF. c, For O. glaberrima variety IRGC104165 and O. barthii accession W1411, the location is shown in their corresponding genomes in Figure 5. The GenBank accessions for nucleotide sequences of RPAD locus from IRGC104165 and W1411 are MF503973 and MF503974, respectively. d, The corresponding ID in the O. glaberrima variety CG14 genome (ht…
