# Supplementary material for: Deletions linked to PROG1 gene participate in plant architecture domestication in Asian and African rice
Source: Nat Commun. 2018 Oct 8;9:4157. doi: 10.1038/s41467-018-06509-2 (PMC6175861; doi:10.1038/s41467-018-06509-2)
Supplement: Supplementary file 7 — Supplementary Data 4 [file 41467_2018_6509_MOESM7_ESM.xlsx]

## Sheet: Sheet1
Supplementary Data 4 Plant materials used in this study.
Sample ID	Name/Accession number	Species name	Origin	Microdeletion type	Germplasm repository
ruf1	WA115	O. rufipogon	Hunan, China		National Center for Evaluation of Agricultural Wild Plants (Rice) of China
ruf2	S9028	O. rufipogon	Guangdong, China		National Center for Evaluation of Agricultural Wild Plants (Rice) of China
ruf3	WA114	O. rufipogon	Jiangxi, China		National Center for Evaluation of Agricultural Wild Plants (Rice) of China
ruf4	DXCWR	O. rufipogon	Jiangxi, China		National Center for Evaluation of Agricultural Wild Plants (Rice) of China
ruf5	YD2-0241	O. rufipogon	Guangxi, China		Institute of Crop Sciences of Chinese Academy of Agricultural Sciences
ruf6	Co303-121 M1	O. rufipogon	Guangxi, China		National Center for Evaluation of Agricultural Wild Plants (Rice) of China
ruf7	YD2-0356	O. rufipogon	Guangxi, China		Institute of Crop Sciences of Chinese Academy of Agricultural Sciences
ruf8	YD4-173	O. rufipogon	Jiangxi, China		Institute of Crop Sciences of Chinese Academy of Agricultural Sciences
ruf9	WA124	O. rufipogon	Guangxi, China		National Center for Evaluation of Agricultural Wild Plants (Rice) of China
ruf10	WA129	O. rufipogon	Yunnan, China		National Center for Evaluation of Agricultural Wild Plants (Rice) of China
ruf11	WA128	O. rufipogon	Yunnan, China		National Center for Evaluation of Agricultural Wild Plants (Rice) of China
ruf12	IRGC100594	O. nivara	India		International Rice Research Institute
ruf13	IRGC104792	O. rufipogon	Thailand		International Rice Research Institute
ruf14	YJCWR	O. rufipogon	Yunnan, China		National Center for Evaluation of Agricultural Wild Plants (Rice) of China
ruf15	1-3	O. rufipogon	Yunnan, China		National Center for Evaluation of Agricultural Wild Plants (Rice) of China
ruf16	1-20	O. rufipogon	Yunnan, China		National Center for Evaluation of Agricultural Wild Plants (Rice) of China
ruf17	W1660	O. rufipogon	Guangxi, China		National Center for Evaluation of Agricultural Wild Plants (Rice) of China
ruf18	W1719	O. rufipogon	Guangdong, China		National Center for Evaluation of Agricultural Wild Plants (Rice) of China
ruf19	IRGC105458	O. nivara	Sri Lanka		International Rice Research Institute
ruf20	YD2-0344	O. rufipogon	Guangxi, China		Institute of Crop Sciences of Chinese Academy of Agricultural Sciences
ruf21	YD2-0261	O. rufipogon	Guangxi, China		Institute of Crop Sciences of Chinese Academy of Agricultural Sciences
ruf22	IRGC101979	O. nivara	India		International Rice Research Institute
ruf23	IRGC89140	O. rufipogon	Laos		International Rice Research Institute
ruf24	H2	O. rufipogon	Hainan, China		National Center for Evaluation of Agricultural Wild Plants (Rice) of China
ruf25	IRGC92890	O. nivara	Cambodia		International Rice Research Institute
ruf26	IRGC106152	O. rufipogon	Laos		International Rice Research Institute
ruf27	IRGC105905	O. rufipogon	Bangladesh		International Rice Research Institute
ruf28	IRGC110412	O. rufipogon	Cambodia		International Rice Research Institute
ruf29	YD2-0772	O. rufipogon	Guangxi, China		Institute of Crop Sciences of Chinese Academy of Agricultural Sciences
ruf30	H5	O. rufipogon	Hainan, China		National Center for Evaluation of Agricultural Wild Plants (Rice) of China
ruf31	IRGC101075	O. rufipogon	Philippines		International Rice Research Institute
ruf32	IRGC106160	O. rufipogon	Laos		International Rice Research Institute
ruf33	IRGC105842	O. rufipogon	Thailand		International Rice Research Institute
ruf34	IRGC105881	O. rufipogon	Bangladesh		International Rice Research Institute
ruf35	H4	O. rufipogon	Hainan, China		National Center for Evaluation of Agricultural Wild Plants (Rice) of China
ruf36	W0120	O. rufipogon	India		National Institute of Genetics (Japan)
ruf37	H3	O. rufipogon	Hainan, China		National Center for Evaluation of Agricultural Wild Plants (Rice) of China
ruf38	IRGC93285	O. rufipogon	Nepal		International Rice Research Institute
ruf39	IRGC104996	O. rufipogon	India		International Rice Research Institute
ind1	Zaomadao	O. sativa ssp. indica	China	Deletion	National Center for Evaluation of Agricultural Wild Plants (Rice) of China
ind2	Chaoyang 1B	O. sativa ssp. indica	China	Deletion	National Center for Evaluation of Agricultural Wild Plants (Rice) of China
ind3	L 301B	O. sativa ssp. indica	China	Deletion	National Center for Evaluation of Agricultural Wild Plants (Rice) of China
ind4	Zhenxian 97B	O. sativa ssp. indica	China	Deletion	National Center for Evaluation of Agricultural Wild Plants (Rice) of China
ind5	Aijiaonante	O. sativa ssp. indica	China	Deletion	National Center for Evaluation of Agricultural Wild Plants (Rice) of China
ind6	Shufeng 101	O. sativa ssp. indica	China	Deletion	National Center for Evaluation of Agricultural Wild Plants (Rice) of China
ind7	Aijiaozao	O. sativa ssp. indica	China	Deletion	National Center for Evaluation of Agricultural Wild Plants (Rice) of China
ind8	IR 661-1	O. sativa ssp. indica	China	Deletion	National Center for Evaluation of Agricultural Wild Plants (Rice) of China
ind9	Zaoshuxiangheimi	O. sativa ssp. indica	China	Deletion	National Center for Evaluation of Agricultural Wild Plants (Rice) of China
ind10	Sanbeili	O. sativa ssp. indica	China	Deletion	National Center for Evaluation of Agricultural Wild Plants (Rice) of China
ind11	Esiniu	O. sativa ssp. indica	China	Deletion	National Center for Evaluation of Agricultural Wild Plants (Rice) of China
ind12	Mamagu	O. sativa ssp. indica	China	Deletion	National Center for Evaluation of Agricultural Wild Plants (Rice) of China
ind13	Honggu	O. sativa ssp. indica	China	Deletion	National Center for Evaluation of Agricultural Wild Plants (Rice) of China
ind14	Qingke	O. sativa ssp. indica	China	Deletion	National Center for Evaluation of Agricultural Wild Plants (Rice) of China
ind15	Fanhaopi	O. sativa ssp. indica	China	Deletion	National Center for Evaluation of Agricultural Wild Plants (Rice) of China
ind16	Dianrui 409B	O. sativa ssp. indica	China	Deletion	National Center for Evaluation of Agricultural Wild Plants (Rice) of China
ind17	88B	O. sativa ssp. indica	China	Deletion	National Center for Evaluation of Agricultural Wild Plants (Rice) of China
ind18	Zaoxian 140	O. sativa ssp. indica	China	Deletion	National Center for Evaluation of Agricultural Wild Plants (Rice) of China
ind19	Gu154	O. sativa ssp. indica	China	Deletion	National Center for Evaluation of Agricultural Wild Plants (Rice) of China
ind20	Ximangxian	O. sativa ssp. indica	China	Deletion	National Center for Evaluation of Agricultural Wild Plants (Rice) of China
ind21	Wuzuihonggu	O. sativa ssp. indica	China	Deletion	National Center for Evaluation of Agricultural Wild Plants (Rice) of China
ind22	Maweizhan	O. sativa ssp. indica	China	Deletion	National Center for Evaluation of Agricultural Wild Plants (Rice) of China
ind23	Taizhongzailai 1	O. sativa ssp. indica	China	Deletion	National Center for Evaluation of Agricultural Wild Plants (Rice) of China
ind24	Menjiading 2	O. sativa ssp. indica	China	Deletion	National Center for Evaluation of Agricultural Wild Plants (Rice) of China
ind25	Biwusheng	O. sativa ssp. indica	China	Deletion	National Center for Evaluation of Agricultural Wild Plants (Rice) of China
ind26	Jinyou 1	O. sativa ssp. indica	China	Deletion	National Center for Evaluation of Agricultural Wild Plants (Rice) of China
ind27	Achar Bhog	O. sativa ssp. indica	Bangladesh	Deletion	National Center for Evaluation of Agricultural Wild Plants (Rice) of China
ind28	Bhat Mukhu	O. sativa ssp. indica	Bangladesh	Deletion	National Center for Evaluation of Agricultural Wild Plants (Rice) of China
ind29	R2389	O. sativa ssp. indica	Philippines	Deletion	National Center for Evaluation of Agricultural Wild Plants (Rice) of China
ind30	DM36	O. sativa ssp. indica	Viet Nam	Deletion	National Center for Evaluation of Agricultural Wild Plants (Rice) of China
ind31	KK15-37-C	O. sativa ssp. indica	Nepal	Deletion	National Center for Evaluation of Agricultural Wild Plants (Rice) of China
ind32	Liri Palmen	O. sativa ssp. indica	Pakistan	Deletion	National Center for Evaluation of Agricultural Wild Plants (Rice) of China
ind33	Lili 356	O. sativa ssp. indica	North Korea	Deletion	National Center for Evaluation of Agricultural Wild Plants (Rice) of China
ind34	Kashmin Basmali	O. sativa ssp. indica	Pakistan	Deletion	National Center for Evaluation of Agricultural Wild Plants (Rice) of China
ind35	Mab Suri	O. sativa ssp. indica	Malaysia	Deletion	National Center for Evaluation of Agricultural Wild Plants (Rice) of China
ind36	Sein Ta lay	O. sativa ssp. indica	Burma	Deletion	National Center for Evaluation of Agricultural Wild Plants (Rice) of China
ind37	Horomamawee	O. sativa ssp. indica	Sri Lanka	Deletion	National Center for Evaluation of Agricultural Wild Plants (Rice) of China
ind38	Polayal upland	O. sativa ssp. indica	Sri Lanka	Deletion	National Center for Evaluation of Agricultural Wild Plants (Rice) of China
ind39	Naw Sadui	O. sativa ssp. indica	Thailand	Deletion	National Center for Evaluation of Agricultural Wild Plants (Rice) of China
ind40	Chiem Bua	O. sativa ssp. indica	Viet Nam	Deletion	National Center for Evaluation of Agricultural Wild Plants (Rice) of China
ind41	Liangchunbengu	O. sativa ssp. indica	China	Deletion	National Center for Evaluation of Agricultural Wild Plants (Rice) of China
ind42	Re Them Ha Dong	O. sativa ssp. indica	Viet Nam	Deletion	National Center for Evaluation of Agricultural Wild Plants (Rice) of China
ind43	Chakula	O. sativa ssp. indica	Bangladesh	Deletion	National Center for Evaluation of Agricultural Wild Plants (Rice) of China
ind44	Kangpur	O. sativa ssp. indica	Bangladesh	Deletion	National Center for Evaluation of Agricultural Wild Plants (Rice) of China
ind45	GH 319	O. sativa ssp. indica	Indonesia	Deletion	National Center for Evaluation of Agricultural Wild Plants (Rice) of China
ind46	Muda	O. sativa ssp. indica	Malaysia	Deletion	National Center for Evaluation of Agricultural Wild Plants (Rice) of China
ind47	Cikapunduag	O. sativa ssp. indica	Indonesia	Deletion	National Center for Evaluation of Agricultural Wild Plants (Rice) of China
ind48	Beri	O. sativa ssp. indica	Bangladesh	Deletion	National Center for Evaluation of Agricultural Wild Plants (Rice) of China
ind49	Liuyezhan	O. sativa ssp. indica	China	Deletion	National Center for Evaluation of Agricultural Wild Plants (Rice) of China
ind50	Changtanqingzhan	O. sativa ssp. indica	China	Deletion	National Center for Evaluation of Agricultural Wild Plants (Rice) of China
ind51	93-11	O. sativa ssp. indica	China	Deletion	National Center for Evaluation of Agricultural Wild Plants (Rice) of China
ind52	Guichao 2	O. sativa ssp. indica	China	Deletion	National Center for Evaluation of Agricultural Wild Plants (Rice) of China
ind53	Teqing	O. sativa ssp. indica	China	Deletion	National Center for Evaluation of Agricultural Wild Plants (Rice) of China
ind54	Mollika	O. sativa ssp. indica	Nepal	Deletion	National Center for Evaluation of Agricultural Wild Plants (Rice) of China
ind55	Barkat	O. sativa ssp. indica	India	Deletion	National Center for Evaluation of Agricultural Wild Plants (Rice) of China
ind56	Basmati Dhan	O. sativa ssp. indica	Pakistan	Deletion	National Center for Evaluation of Agricultural Wild Plants (Rice) of China
jap1	Diandaodahongmang	O. sativa ssp. japonica	China	Deletion	National Center for Evaluation of Agricultural Wild Plants (Rice) of China
jap2	Feidongtangdao	O. sativa ssp. japonica	China	Deletion	National Center for Evaluation of Agricultural Wild Plants (Rice) of China
jap3	Geraldine	O. sativa ssp. japonica	South America	Deletion	National Center for Evaluation of Agricultural Wild Plants (Rice) of China
jap4	Baigedao	O. sativa ssp. japonica	China	Deletion	National Center for Evaluation of Agricultural Wild Plants (Rice) of China
jap5	Taizhong 65	O. sativa ssp. japonica	China	Deletion	National Center for Evaluation of Agricultural Wild Plants (Rice) of China
jap6	Shu	O. sativa ssp. japonica	Japan	Deletion	National Center for Evaluation of Agricultural Wild Plants (Rice) of China
jap7	Qiuguang	O. sativa ssp. japonica	Japan	Deletion	National Center for Evaluation of Agricultural Wild Plants (Rice) of China
jap8	Nipponbare	O. sativa ssp. japonica	Japan	Deletion	National Center for Evaluation of Agricultural Wild Plants (Rice) of China
jap9	Nonglin 8	O. sativa ssp. japonica	Japan	Deletion	National Center for Evaluation of Agricultural Wild Plants (Rice) of China
jap10	Reyan 2	O. sativa ssp. japonica	Japan	Deletion	National Center for Evaluation of Agricultural Wild Plants (Rice) of China
jap11	Kameji	O. sativa ssp. japonica	Japan	Deletion	National Center for Evaluation of Agricultural Wild Plants (Rice) of China
jap12	Bonsaj	O. sativa ssp. japonica	Bangladesh	Deletion	National Center for Evaluation of Agricultural Wild Plants (Rice) of China
jap13	Red Basmati	O. sativa ssp. japonica	Nepal	Deletion	National Center for Evaluation of Agricultural Wild Plants (Rice) of China
jap14	Dhan	O. sativa ssp. japonica	Nepal	Deletion	National Center for Evaluation of Agricultural Wild Plants (Rice) of China
jap15	Marsi	O. sativa ssp. japonica	Nepal	Deletion	National Center for Evaluation of Agricultural Wild Plants (Rice) of China
jap16	Menalam	O. sativa ssp. japonica	Malaysia	Deletion	National Center for Evaluation of Agricultural Wild Plants (Rice) of China
jap17	Canabongbong	O. sativa ssp. japonica	Philippines	Deletion	National Center for Evaluation of Agricultural Wild Plants (Rice) of China
jap18	Shinaba	O. sativa ssp. japonica	Philippines	Deletion	National Center for Evaluation of Agricultural Wild Plants (Rice) of China
jap19	Masho	O. sativa ssp. japonica	Burma	Deletion	National Center for Evaluation of Agricultural Wild Plants (Rice) of China
jap20	Shinriki	O. sativa ssp. japonica	Japan	Deletion	National Center for Evaluation of Agricultural Wild Plants (Rice) of China
jap21	Weiguo	O. sativa ssp. japonica	China	Deletion	National Center for Evaluation of Agricultural Wild Plants (Rice) of China
jap22	Pingbei 5	O. sativa ssp. japonica	North Korea	Deletion	National Center for Evaluation of Agricultural Wild Plants (Rice) of China
jap23	Huanghai 33	O. sativa ssp. japonica	North Korea	Deletion	National Center for Evaluation of Agricultural Wild Plants (Rice) of China
jap24	Youfeng	O. sativa ssp. japonica	Japan	Deletion	National Center for Evaluation of Agricultural Wild Plants (Rice) of China
jap25	Heritam	O. sativa ssp. japonica	Indonesia	Deletion	National Center for Evaluation of Agricultural Wild Plants (Rice) of China
jap26	Dupanyui	O. sativa ssp. japonica	Indonesia	Deletion	National Center for Evaluation of Agricultural Wild Plants (Rice) of China
jap27	Sipapak	O. sativa ssp. japonica	Indonesia	Deletion	National Center for Evaluation of Agricultural Wild Plants (Rice) of China
jap28	Pingrang 10	O. sativa ssp. japonica	North Korea	Deletion	National Center for Evaluation of Agricultural Wild Plants (Rice) of China
jap29	Zaohuangjin	O. sativa ssp. japonica	Japan	Deletion	National Center for Evaluation of Agricultural Wild Plants (Rice) of China
jap30	Zhonglouyihao	O. sativa ssp. japonica	China	Deletion	National Center for Evaluation of Agricultural Wild Plants (Rice) of China
jap31	Qingfeng	O. sativa ssp. japonica	Japan	Deletion	National Center for Evaluation of Agricultural Wild Plants (Rice) of China
jap32	Xitong 400	O. sativa ssp. japonica	North Korea	Deletion	National Center for Evaluation of Agricultural Wild Plants (Rice) of China
jap33	Padi Lasat	O. sativa ssp. japonica	Malaysia	Deletion	National Center for Evaluation of Agricultural Wild Plants (Rice) of China
jap34	Chabli Chabol Glang	O. sativa ssp. japonica	Thailand	Deletion	National Center for Evaluation of Agricultural Wild Plants (Rice) of China
jap35	Rasi Pagalou	O. sativa ssp. japonica	Malaysia	Deletion	National Center for Evaluation of Agricultural Wild Plants (Rice) of China
jap36	Methi Noi	O. sativa ssp. japonica	Laos	Deletion	National Center for Evaluation of Agricultural Wild Plants (Rice) of China
jap37	Kenteng	O. sativa ssp. japonica	Laos	Deletion	National Center for Evaluation of Agricultural Wild Plants (Rice) of China
jap38	Khao Eo-3	O. sativa ssp. japonica	Laos	Deletion	National Center for Evaluation of Agricultural Wild Plants (Rice) of China
jap39	Do Khao	O. sativa ssp. japonica	Laos	Deletion	National Center for Evaluation of Agricultural Wild Plants (Rice) of China
jap40	Mack Kouk	O. sativa ssp. japonica	Laos	Deletion	National Center for Evaluation of Agricultural Wild Plants (Rice) of China
jap41	Lepsang	O. sativa ssp. japonica	Laos	Deletion	National Center for Evaluation of Agricultural Wild Plants (Rice) of China
jap42	Col/Mk	O. sativa ssp. japonica	Pakistan	Deletion	National Center for Evaluation of Agricultural Wild Plants (Rice) of China
jap43	Lukip	O. sativa ssp. japonica	Philippines	Deletion	National Center for Evaluation of Agricultural Wild Plants (Rice) of China
jap44	Daoli	O. sativa ssp. japonica	Japan	Deletion	National Center for Evaluation of Agricultural Wild Plants (Rice) of China
jap45	Gongjinru	O. sativa ssp. japonica	Japan	Deletion	National Center for Evaluation of Agricultural Wild Plants (Rice) of China
jap46	Duangenru	O. sativa ssp. japonica	Japan	Deletion	National Center for Evaluation of Agricultural Wild Plants (Rice) of China
jap47	Pingbei9	O. sativa ssp. japonica	North Korea	Deletion	National Center for Evaluation of Agricultural Wild Plants (Rice) of China
jap48	Chijing	O. sativa ssp. japonica	North Korea	Deletion	National Center for Evaluation of Agricultural Wild Plants (Rice) of China
jap49	Gaoliqiu	O. sativa ssp. japonica	North Korea	Deletion	National Center for Evaluation of Agricultural Wild Plants (Rice) of China
jap50	Milizu	O. sativa ssp. japonica	North Korea	Deletion	National Center for Evaluation of Agricultural Wild Plants (Rice) of China
jap51	Xinchuanchiru	O. sativa ssp. japonica	North Korea	Deletion	National Center for Evaluation of Agricultural Wild Plants (Rice) of China
jap52	Khao Eo-1	O. sativa ssp. japonica	Laos	Deletion	National Center for Evaluation of Agricultural Wild Plants (Rice) of China
jap53	Khao Eo-2	O. sativa ssp. japonica	Laos	Deletion	National Center for Evaluation of Agricultural Wild Plants (Rice) of China
jap54	Dinalaga	O. sativa ssp. japonica	Philippines	Deletion	National Center for Evaluation of Agricultural Wild Plants (Rice) of China
jap55	Pangkai Kepal	O. sativa ssp. japonica	Indonesia	Deletion	National Center for Evaluation of Agricultural Wild Plants (Rice) of China
jap56	Lepqu	O. sativa ssp. japonica	Philippines	Deletion	National Center for Evaluation of Agricultural Wild Plants (Rice) of China
jap57	Shuiyuan300li	O. sativa ssp. japonica	China	Deletion	National Center for Evaluation of Agricultural Wild Plants (Rice) of China
jap58	Bunian	O. sativa ssp. japonica	Philippines	Deletion	National Center for Evaluation of Agricultural Wild Plants (Rice) of China
jap59	Kutube	O. sativa ssp. japonica	Philippines	Deletion	National Center for Evaluation of Agricultural Wild Plants (Rice) of China
jap60	Libu	O. sativa ssp. japonica	Philippines	Deletion	National Center for Evaluation of Agricultural Wild Plants (Rice) of China
jap61	TaizhongHR 539	O. sativa ssp. japonica	China	Deletion	National Center for Evaluation of Agricultural Wild Plants (Rice) of China
jap62	Lixianjing	O. sativa ssp. japonica	China	Deletion	National Center for Evaluation of Agricultural Wild Plants (Rice) of China
jap63	Guangkexiangru	O. sativa ssp. japonica	China	Deletion	National Center for Evaluation of Agricultural Wild Plants (Rice) of China
jap64	Longhuamaohulu	O. sativa ssp. japonica	China	Deletion	National Center for Evaluation of Agricultural Wild Plants (Rice) of China
jap65	Bingshuigu 2	O. sativa ssp. japonica	China	Deletion	National Center for Evaluation of Agricultural Wild Plants (Rice) of China
jap66	Mubanggu	O. sativa ssp. japonica	China	Deletion	National Center for Evaluation of Agricultural Wild Plants (Rice) of China
jap67	Hongqi 5	O. sativa ssp. japonica	China	Deletion	National Center for Evaluation of Agricultural Wild Plants (Rice) of China
jap68	Youmangzaojing	O. sativa ssp. japonica	China	Deletion	National Center for Evaluation of Agricultural Wild Plants (Rice) of China
jap69	Baimaodao	O. sativa ssp. japonica	China	Deletion	National Center for Evaluation of Agricultural Wild Plants (Rice) of China
jap70	Xingguo	O. sativa ssp. japonica	China	Deletion	National Center for Evaluation of Agricultural Wild Plants (Rice) of China
jap71	Ninghui 21	O. sativa ssp. japonica	China	Deletion	National Center for Evaluation of Agricultural Wild Plants (Rice) of China
jap72	76-1	O. sativa ssp. japonica	China	Deletion	National Center for Evaluation of Agricultural Wild Plants (Rice) of China
jap73	Zhonghua 8	O. sativa ssp. japonica	China	Deletion	National Center for Evaluation of Agricultural Wild Plants (Rice) of China
jap74	Liaojing 287	O. sativa ssp. japonica	China	Deletion	National Center for Evaluation of Agricultural Wild Plants (Rice) of China
jap75	Nantiangangjiugu	O. sativa ssp. japonica	China	Deletion	National Center for Evaluation of Agricultural Wild Plants (Rice) of China
jap76	Muxiqiu	O. sativa ssp. japonica	China	Deletion	National Center for Evaluation of Agricultural Wild Plants (Rice) of China
jap77	Agami M1	O. sativa ssp. japonica	Philippines	Deletion	National Center for Evaluation of Agricultural Wild Plants (Rice) of China
bar1	W1643	O. barthii	Botswana		National Institute of Genetics (Japan)
bar2	W1411	O. barthii	Sierra Leone		National Institute of Genetics (Japan)
bar3	W0042	O. barthii	West Africa		National Institute of Genetics (Japan)
bar4	W0747	O. barthii	Mali		National Institute of Genetics (Japan)
bar5	W1432	O. barthii	Mali		National Institute of Genetics (Japan)
bar6	W1467	O. barthii	Cameroun		National Institute of Genetics (Japan)
bar7	W1583	O. barthii	Tchad		National Institute of Genetics (Japan)
bar8	W1642	O. barthii	Botswana		National Institute of Genetics (Japan)
bar9	W0652	O. barthii	Sierra Leone		National Institute of Genetics (Japan)
bar10	W0698	O. barthii	Guinea		National Institute of Genetics (Japan)
gla1	PI450203	O. glaberrima	Ghana	Deletion	United States Department of Agriculture-Agricultural Research Service
gla2	PI450285	O. glaberrima	Liberia	Deletion	United States Department of Agriculture-Agricultural Research Service
gla3	PI450439	O. glaberrima	Senegal	Deletion	United States Department of Agriculture-Agricultural Research Service
gla4	PI450452	O. glaberrima	Côte d'Ivoire	Deletion	United States Department of Agriculture-Agricultural Research Service
gla5	PI450453	O. glaberrima	Côte d'Ivoire	Deletion	United States Department of Agriculture-Agricultural Research Service
gla6	PI450454	O. glaberrima	Côte d'Ivoire	Deletion	United States Department of Agriculture-Agricultural Research Service
gla7	PI450365	O. glaberrima	Mali	Deletion	United States Department of Agriculture-Agricultural Research Service
gla8	PI450367	O. glaberrima	Mali	Deletion	United States Department of Agriculture-Agricultural Research Service
gla9	PI450532	O. glaberrima	Cameroon	Deletion	United States Department of Agriculture-Agricultural Research Service
gla10	PI450414	O. glaberrima	Senegal	Deletion	United States Department of Agriculture-Agricultural Research Service
gla11	PI450405	O. glaberrima	Senegal	Deletion	United States Department of Agriculture-Agricultural Research Service
gla12	PI450406	O. glaberrima	Senegal	Deletion	United States Department of Agriculture-Agricultural Research Service
gla13	PI450408	O. glaberrima	Gambia	Deletion	United States Department of Agriculture-Agricultural Research Service
gla14	PI450368	O. glaberrima	Mali	Deletion	United States Department of Agriculture-Agricultural Research Service
gla15	PI450392	O. glaberrima	Senegal	Deletion	United States Department of Agriculture-Agricultural Research Service
gla16	PI450320	O. glaberrima	Liberia	Deletion	United States Department of Agriculture-Agricultural Research Service
gla17	PI450321	O. glaberrima	Liberia	Deletion	United States Department of Agriculture-Agricultural Research Service
gla18	PI450333	O. glaberrima	Liberia	Deletion	United States Department of Agriculture-Agricultural Research Service
gla19	PI596842	O. glaberrima	Liberia	Deletion	United States Department of Agriculture-Agricultural Research Service
gla20	PI450330	O. glaberrima	Liberia	Deletion	United States Department of Agriculture-Agricultural Research Service
gla21	PI450352	O. glaberrima	Sierra Leone	Deletion	United States Department of Agriculture-Agricultural Research Service
gla22	IRGC104165	O. glaberrima	Guinea	Deletion	International Rice Research Institute
gla23	IRGC102266	O. glaberrima	Liberia	Deletion	International Rice Research Institute
gla24	PI450241	O. glaberrima	Côte d'Ivoire	Deletion	United States Department of Agriculture-Agricultural Research Service
gla25	PI450243	O. glaberrima	Mali	Deletion	United States Department of Agriculture-Agricultural Research Service
gla26	PI450244	O. glaberrima	Liberia	Deletion	United States Department of Agriculture-Agricultural Research Service
gla27	PI450245	O. glaberrima	Liberia	Deletion	United States Department of Agriculture-Agricultural Research Service
gla28	PI450246	O. glaberrima	Liberia	Deletion	United States Department of Agriculture-Agricultural Research Service
gla29	PI450250	O. glaberrima	Liberia	Deletion	United States Department of Agriculture-Agricultural Research Service
gla30	PI450251	O. glaberrima	Liberia	Deletion	United States Department of Agriculture-Agricultural Research Service
gla31	PI450253	O. glaberrima	Liberia	Deletion	United States Department of Agriculture-Agricultural Research Service
gla32	PI450255	O. glaberrima	Liberia	Deletion	United States Department of Agriculture-Agricultural Research Service
gla33	PI450259	O. glaberrima	Liberia	Deletion	United States Department of Agriculture-Agricultural Research Service
gla34	PI450263	O. glaberrima	Liberia	Deletion	United States Department of Agriculture-Agricultural Research Service
gla35	PI450265	O. glaberrima	Liberia	Deletion	United States Department of Agriculture-Agricultural Research Service
gla36	PI450269	O. glaberrima	Liberia	Deletion	United States Department of Agriculture-Agricultural Research Service
gla37	PI450277	O. glaberrima	Liberia	Deletion	United States Department of Agriculture-Agricultural Research Service
gla38	PI450285	O. glaberrima	Liberia	Deletion	United States Department of Agriculture-Agricultural Research Service
gla39	PI450295	O. glaberrima	Liberia	Deletion	United States Department of Agriculture-Agricultural Research Service
gla40	PI450299	O. glaberrima	Liberia	Deletion	United States Department of Agriculture-Agricultural Research Service
gla41	PI450307	O. glaberrima	Liberia	Deletion	United States Department of Agriculture-Agricultural Research Service
gla42	PI450312	O. glaberrima	Liberia	Deletion	United States Department of Agriculture-Agricultural Research Service
gla43	PI450316	O. glaberrima	Liberia	Deletion	United States Department of Agriculture-Agricultural Research Service
gla44	PI450317	O. glaberrima	Liberia	Deletion	United States Department of Agriculture-Agricultural Research Service
gla45	PI450318	O. glaberrima	Liberia	Deletion	United States Department of Agriculture-Agricultural Research Service
gla46	PI450323	O. glaberrima	Liberia	Deletion	United States Department of Agriculture-Agricultural Research Service
gla47	PI450353	O. glaberrima	Sierra Leone	Deletion	United States Department of Agriculture-Agricultural Research Service
gla48	PI450430	O. glaberrima	Gambia	Deletion	United States Department of Agriculture-Agricultural Research Service
gla49	PI450457	O. glaberrima	Côte d'Ivoire	Deletion	United States Department of Agriculture-Agricultural Research Service
gla50	PI450472	O. glaberrima	Mali	Deletion	United States Department of Agriculture-Agricultural Research Service
