# Supplementary material for: Deletions linked to PROG1 gene participate in plant architecture domestication in Asian and African rice
Source: Nat Commun. 2018 Oct 8;9:4157. doi: 10.1038/s41467-018-06509-2 (PMC6175861; doi:10.1038/s41467-018-06509-2)
Supplement: Supplementary file 8 — Supplementary Data 5 [file 41467_2018_6509_MOESM8_ESM.xlsx]

## Sheet: Sheet1
Supplementary Data 5 Primers used in this study.
Purpose	Primer name	Forward primer (5’−3’)	Reverse primer (5’−3’)	Position of PCR amplicona	Marker type
Mapping of SPROG1	RM427	TTGAGCTGATGAGAGTTGGTTGC	CTGTCACTAGCTCTGCCCTGACC	2,679,660−2,679,853	SSR
	RM481	TAGCTAGCCGATTGAATGGC	CTCCACCTCCTATGTTGTTG	2,876,165−2,876,333	SSR
	RM3222	GCATGGTAGGGACAAACATCTGC	TAACACTGGTCTGGTGTACTGTCTGC	1,701,115−170,1215	SSR
	RM3325	GGAGAAAGGAAGAGAGTGCATTGG	TTCCAAACACCCAGAGACAAAGC	2,218,025−2,218,397	SSR
	RM4098	CGTTTGGATGAAGAAGAAGA	AGTGTTCGTTTCGGATTAGA	3,156,803−3,156,912	SSR
	RM5055	CGTAGGTGATATATTGATCC	GTTCAAATTTTAACTAGCCA	2,650,027−2,650,188	SSR
	RM5752	TTGCAATTAATTCGATCTCC	GCAGATCGATTCGTTAGTTC	2,567,818−2,567,956	SSR
	RM7454	CCTCCTTTCTCACTCACCTTCTATCC	TTGGCCATTTGATCGTGATAGG	1,103,097−1,103,646	SSR
	F43	CCTATGTACTCCTACACCGA	AGTCCCTATGTGGTGTTCTG	2,840,649−2,840,555	SNP
	F46	GTGACAACCGAATGAGAA	GAGTGTCGAGGCGTAGAG	2,843,719−2,844,229	SNP
	ID52	GTTTGGTGGTGTTCATGGTCT	GATCAGCTCTCACCAATCCAG	2,849,919−2,850,059	Indel
	M83	GGTAGGGATCAAACTATTGC	GCTGAGTCTCATCTACATAG	2,880,450−2,880,678	SSR
	M52	TAGTGACCGAGGGTGGGAATT	GCCGCGTCAAAGATAGTCGTT	3,104,985−3,105,170	SSR
	M130	GGATCTAGCTAGGGTTCGGG	TATCCGCGTCCCTAGCTTAG	2,794,168−2,794,326	SSR
	SW1	TGAGTTAAGTTGGGAAAGTG	TGGCTAGGAAATAGTGAGGA	2,831,921−2,832,967	SNP
	SW4	CTTCTATCACTTGGTCACATGG	TGATGCTTGGAGACCTTGG	2,769,594−2,769,793	SSR
Transformation construct	CP-ZnF2	AATTCGAGCTCGGTACCCGGGGATCCAGGATGTGAGAGTGAAGGAT	CCAGTGCCAAGCTTGCATGCCTGCAGCAAGGAAAGAAAAAAAAAAG
	CP-ZnF5	AATTCGAGCTCGGTACCCGGGGATCCAAAAAGGAAACTGAAGGAGC	CCAGTGCCAAGCTTGCATGCCTGCAGCCAATCTAAATACGGAACCA
	CP-ZnF6	AATTCGAGCTCGGTACCCGGGGATCCTTGGTCCTGCCTTGCTTGTC	CCAGTGCCAAGCTTGCATGCCTGCAGTGTGCACAACGTTGCGCATG
	CP-ZnF7	AATTCGAGCTCGGTACCCGGGGATCCTCTTTGACTTATTTCCTTCG	CCAGTGCCAAGCTTGCATGCCTGCAGTGGTTCAGATTATTTTTTAC
	CP-OPG1	AATTCGAGCTCGGTACCCGGGGATCCAAGGAAATAAACGGAGGAGC	CCAGTGCCAAGCTTGCATGCCTGCAGGCAGATCATTGCCTCCCATC
	CP-OPG2	AATTCGAGCTCGGTACCCGGGGATCCGTGAACTGTGAAGTGACGACG	CCAGTGCCAAGCTTGCATGCCTGCAGAATCAAGCTAGCCATGAGAAT
	CP-OPG3	AATTCGAGCTCGGTACCCGGGGATCCCAGTTTCATCCCTACTCCTG	CCAGTGCCAAGCTTGCATGCCTGCAGCACCGGCTACATATGGATAC
	CP-OPG4	AATTCGAGCTCGGTACCCGGGGATCCCTTGACCATAGGACGCACAA	CCAGTGCCAAGCTTGCATGCCTGCAGCAGACCATGAACACCACCAA
	CP-ZnF8YJCWR	AATTCGAGCTCGGTACCCGGGGATCCGGGGATCCCACGATCTCCCG	CCAGTGCCAAGCTTGCATGCCTGCAGGGATCCTTTAATTATCTTGC
mRNA in situ hybridization	ZnF5-sense-in situ	TAATACGACTCACTATAGGGGCTACTCCGGCGGTAATTAC	GGGCGTCTCTATATATCAAAGGA
	ZnF5-antisense-in situ	GCTACTCCGGCGGTAATTAC	TAATACGACTCACTATAGGGGGGCGTCTCTATATATCAAAGGA
	ZnF7-sense-in situ	TAATACGACTCACTATAGGGGCTGCAACCCCTACCTCTA	GCATGTACGAGCAGAGGTTT
	ZnF7-antisense-in situ	GCTGCAACCCCTACCTCTA	TAATACGACTCACTATAGGGGCATGTACGAGCAGAGGTTT
	ZnF8-sense-in situ	TAATACGACTCACTATAGGGCACGGCAATGGCATCCACCC	CGCAAGTATAGCGAGCAATGAATACAAA
	ZnF8-antisense-in situ	CACGGCAATGGCATCCACCC	TAATACGACTCACTATAGGGCGCAAGTATAGCGAGCAATGAATACAAA
Subcellular localization	ZnF5-GFP	ACAAGTTTGTACAAAAAAGCAGGCTATGGAGTCTTCTCGTCGTCA	ACCACTTTGTACAAGAAAGCTGGGTCCAGCCTGAGCTCCAGGTCCA
	ZnF7-GFP	ACAAGTTTGTACAAAAAAGCAGGCTATGGAGTCTTCTCGTCGTCA	ACCACTTTGTACAAGAAAGCTGGGTCGAGCCTTAGCTCGAGGTCGA
	ZnF8-GFP	ACAAGTTTGTACAAAAAAGCAGGCTATGGAGCCTTGTCACGACGG	ACCACTTTGTACAAGAAAGCTGGGTCGAGCCTCAGCTCGAGGTCGA
	OsMADS15-RFP	ACAAGTTTGTACAAAAAAGCAGGCTATGGGGCGGGGGAAGGTGCA	ACCACTTTGTACAAGAAAGCTGGGTCAGCATTGAGGTGGCTCAGCA
Transcriptional activity assay	ZnF5-FL (1-156)	GAACTAGTGGATCCCCCGGGCTGCAGATGGAGTCTTCTCGTCGTCA	GATTTTTGCGGAGTACCCGGGTACCCTACAGCCTGAGCTCCAGGT
	ZnF5-ΔEAR (1-150)	GAACTAGTGGATCCCCCGGGCTGCAGATGGAGTCTTCTCGTCGTCA	GATTTTTGCGGAGTACCCGGGTACCCAGCTTCTCGCCGCCCTTCG
	ZnF7-FL (1-148)	GAACTAGTGGATCCCCCGGGCTGCAGATGGAGTCTTCTCGTCGTCA	GATTTTTGCGGAGTACCCGGGTACCCTAGAGCCTTAGCTCGAGGT
	ZnF7-ΔEAR (1-142)	GAACTAGTGGATCCCCCGGGCTGCAGATGGAGTCTTCTCGTCGTCA	GATTTTTGCGGAGTACCCGGGTACC GAGCTTCTGCTTCTCGCCGC
	ZnF8-FL (1-188)	GAACTAGTGGATCCCCCGGGCTGCAGGCTCTAGAATGGAGCCTTGTCACGACGG	GATTTTTGCGGAGTACCCGGGTACCCGGAATTCCTAGAGCCTCAGCTCGAGG
	ZnF8-ΔEAR (1-182)	GAACTAGTGGATCCCCCGGGCTGCAGGCTCTAGAATGGAGCCTTGTCACGACGG	GATTTTTGCGGAGTACCCGGGTACCCGGAATTCGAGCACCTCGCCGCCGTCGA
Deletion identification	SAT-site-seq	ATGCGTTATGTCCTGCTCT	CATTCGGTTGTCACTCTGTT	2,842,484−2,843,713
	GLA-site-seq	CGGTTGTGTAGTAGTGTAGGC	GGACACGGTTATTAAGAAAGTAG
	RUF-LS-seq	AATCTCCGTTGCCTTGGT	GCCTCGCTACAGTAATTTGTT
	RUF-RS-seq	TTTAGTGTTTTCTATCGGGG	ACTGTAGCAATTGTCTGGCG
	BAR-LS-seq	TCGGTTGTGTAGTAGTGTAGGC	CCAAAATCAGAATCGGAATA
	BAR-RS-seq	CGGGAATGAAGCATATAATCGA	TTGTGTTTTAGAGACCGTGTGG
	S1	ATTATTCTTTTTACCTCGCA
	S2	GAGTTGGTTTGGGCTTATCC
	S3	TAAACATCCTAAGTTCTGAC
	G1	TTCTACTTGTCATCTGCTGG
	G2	TCAAAACGACTTCCTCTGTG
	G3	GGACAAAAGCATCTCCTCAA
Selective sweep analysis	Site1	CACTACTCTTCCCTTTCACG	ATCCGATAGAACACTCTTAGGT	2,540,516−2,541,403
	Site2	TACGCCAAGACAAGACGC	GGCTCGCTACCAATGACC	2,642,014−2,642,940
	Site3	AGATACTGCTTTAGTTCCTTC	TAGTTACTTAGTTTAGATTGGGT	2,728,523−2,729,667
	Site4	GTTCCTGTACCCAACTTGCC	CCACCCATAATTCTCCCTGT	2,763,395−2,764,386
	Site5	CCACCTCACTAAAATCCTGT	CGTTCTTGATTCCAACTCTT	2,804,917−2,805,929
	Site6	CTTGAATGGTCAGTACGAAGAC	ATTCCTTTTATGCCTGATTT	2,820,060−2,820,968
	Site7	GCTCCCATCACCATCTTCAC	AGAGTCGCCGTTTCCTCATT	2,844,613−2,845,874
	Site8	AATAGATCCGTTTCATCAAGG	ATTTATAGCCACAGCCCAAT	2,893,512−2,894,522
	Site9	AGCAACCGCTACCTTCTCGC	AGGGCACAAGTTACCATCATTATCAA	2,950,326−2,951,389
	Site10	ACCTTGCCATATCACCTACA	GTAAAGCATCGGCTCTGACT	3,006,680−3,007,612
	Site11	GGTACTAATGTGACCAATGCCTCT	CAGCCAAGCAATCTTACAAAAAC	3,126,206−3,127,208
	Site12	GGGGAGGGAGTTGTTCTTTG	GGTTCTTGATTGGACGATGC	3,217,310−3,218,335
	Site13	TGTATCGCAGAACGCCAATG	TTAACGGCAGGAATCCTCGT	3,294,595−3,295,448
	Site14	TGTAGAGGAAATCCCCTCGTG	TCCCATCCAACTCAACCAAA	3,267,846−3,269,028
a, The location is shown in chromosome 7 of the Nipponbare reference genome (Os-Nipponbare-Reference-IRGSP-1.0, MSU7).
